# Supplementary material for: Actualized inventory of medicinal plants used in traditional medicine in Oaxaca, Mexico
Source: J Ethnobiol Ethnomed. 2021 Jan 28;17:7. doi: 10.1186/s13002-020-00431-y (PMC7874459; doi:10.1186/s13002-020-00431-y)
Supplement: Supplementary file 1 [file 13002_2020_431_MOESM1_ESM.xlsx]

## Sheet: Species
Division	Family	Origin	Scientific name	Synonyms	Ailment categories	Vegetation types	Ethnic groups	Risk status IUCN / SEMARNAT	Reference
Coniferophyta	Cupressaceae	N	Juniperus flaccida Schltdl.		CBS, DS, ENM, MSS	GRS, ODC, OF, PF, RMV, SHR, TDF	Cho, Ixc, Mxt, Zap	LC / -	33, 34, 61, 62
Coniferophyta	Cupressaceae	N	Taxodium mucronatum Ten.	Taxodium distichum var. mexicanum (Carrière) Gordon & Glend.	CBS, IPD	GRS, ODC, OF, PF, RMV, SHR, TDF	Cho, Zap	LC / -	34, 61
Coniferophyta	Pinaceae	N	Pinus ayacahuite Ehrenb. ex Schltdl.		MSS	MCF, OF, PF	Cui, Maz, Mxt, Zap	LC / -	46(JF102)
Coniferophyta	Pinaceae	N	Pinus chiapensis (Martínez) Andresen	Pinus strobus var. chiapensis Martínez	CBS, IP	FF, MCF, OF, PF, RMV, TEF, TSF	Zap	- / Pr	32, 62
Coniferophyta	Pinaceae	N	Pinus devoniana Lindl.		IPD	PF, TDF	Zap	LC / -	34
Coniferophyta	Pinaceae	N	Pinus lawsonii Roezl ex Gordon var. lawsonii		IP, MSS	OF	Mes, Mix, Zap	LC / -	46(JF102), 34
Coniferophyta	Pinaceae	N	Pinus maximinoi H.E. Moore		CBS (SST)	ECT (MCF-OF)	Mes	LC / -	46(JF102)
Coniferophyta	Pinaceae	N	Pinus oocarpa Schiede ex Schltdl.		MSS, GUS, RS, SST	MCF, OF, PF, SHR, TDF, TEF	Maz, Mix, Mxt, Zap, Zoq	LC / -	46(JF102), 20, 22, 30, 31, 58
Coniferophyta	Pinaceae	N	Pinus patula var. longipedunculata Loock ex Martínez		MSS	MCF, OF, PF	Cui, Maz, Mes, Mxt, Zap	LC / -	46(JF102), 62
Coniferophyta	Pinaceae	N	Pinus pseudostrobus var. apulcensis (Lindl.) Shaw	Pinus oaxacana Mirov	CS, DS, IP, MSS	MCF, OF, PF	Chi, Maz, Mes, Mix, Zap	LC / -	46(JF102), 13
Coniferophyta	Podocarpaceae	N	Podocarpus matudae Lundell		GUS	NA	Chi	- / Pr	14
Coniferophyta	Taxaceae	N	Taxus globosa Schltdl.		NA	FF, MCF, OF, PF, RMV	Zap	EN / Pr	62
Coniferophyta	Zamiaceae	N	Ceratozamia whitelockiana Chemnick & T.J. Greg.		NA	FF, MCF, OF, PF, RMV	Zap	EN / P	62
Coniferophyta	Zamiaceae	N	Zamia purpurea Vovides, J.D. Rees & Vázq. Torres		IPD	TSF	Chi, Cui	CR / P	46(JF102), 27
Lycophyta and Polypodiophyta	Aspleniaceae	N	Asplenium cristatum Lam.		NA	FF, MCF, OF, PF, RMV	Zap	-	62
Lycophyta and Polypodiophyta	Aspleniaceae	N	Asplenium harpeodes Kunze		NA	FF, MCF, OF, PF, RMV	Zap	-	62
Lycophyta and Polypodiophyta	Aspleniaceae	N	Asplenium monanthes L.		NA	FF, MCF, OF, PF, RMV	Zap	LC / -	62
Lycophyta and Polypodiophyta	Aspleniaceae	N	Asplenium serra Langsd. & Fisch.		NA	FF, MCF, OF, PF, RMV	Zap	-	62
Lycophyta and Polypodiophyta	Blechnaceae	N	Blechnum appendiculatum Willd.		IP	TSF	Maz	-	46(JF102)
Lycophyta and Polypodiophyta	Blechnaceae	N	Blechnum falciforme (Liebm.) C. Chr.		NA	OF, FF, MCF, PF, RMV	Zap	-	62
Lycophyta and Polypodiophyta	Blechnaceae	N	Blechnum occidentale L.		NA	OF, FF, MCF, PF, RMV	Zap	-	62
Lycophyta and Polypodiophyta	Cyatheaceae	N	Alsophila firma (Baker) D.S. Conant		ENM, GUS	TEF, TSF	Maz, Zoq	- / P	46(JF102)
Lycophyta and Polypodiophyta	Cyatheaceae	N	Cyathea divergens var. tuerckheimii (Maxon) R.M. Tryon	Cyathea tuerckeimii Maxon	ENM	OF	Maz	- / Pr	46(JF102)
Lycophyta and Polypodiophyta	Cyatheaceae	N	Cyathea fulva (M. Martens & Galeotti) Fée		ENM	FF, MCF, OF, PF, RMV, TSF	Chi, Maz, Zap, Zoq	- / Pr	46(JF102), 62
Lycophyta and Polypodiophyta	Cyatheaceae	N	Cyathea myosuroides (Liebm.) Domin	Sphaeropteris myosuroides (Liebm.)	GUS	NA	Zoq	-	30
Lycophyta and Polypodiophyta	Cyatheaceae	N	Sphaeropteris horrida (Liebm.) R.M. Tryon		ENM	FF, MCF, OF, PF, RMV, TSF	Maz, Mix, Zap	- / Pr	46(JF102), 62
Lycophyta and Polypodiophyta	Dennstaedtiaceae	N	Dennstaedtia distenta (Kunze) T. Moore		NA	OF, FF, MCF, PF, RMV	Zap	-	62
Lycophyta and Polypodiophyta	Dennstaedtiaceae	I	Pteridium aquilinum var. feei (W. Schaffn.) Maxon	Pteridium feei (Schaffn. ex Fée) Mxon ex Faull	CS	MCF, OF	Mix, Nah, Zap	-	46(JF102)
Lycophyta and Polypodiophyta	Dennstaedtiaceae	N	Pteridium arachnoideum (Kaulf.) Maxon		IP	OF, TEF	Mix, Zap	-	46(JF102)
Lycophyta and Polypodiophyta	Dicksoniaceae	I	Dicksonia sellowiana (C. Presl) Hook.		NA	FF, MCF, OF, PF, RMV	Zap	- / Pr	62
Lycophyta and Polypodiophyta	Dicksoniaceae	N	Lophosoria quadripinnata (J.F. Gmel.) C. Chr.		GUS	MCF, OF, PF	Maz, Mxt, Zap	-	46(JF102), 62
Lycophyta and Polypodiophyta	Dryopteridaceae	N	Arachniodes denticulata (Sw.) Ching		NA	FF, MCF, OF, PF, RMV	Zap	-	62
Lycophyta and Polypodiophyta	Dryopteridaceae	N	Dryopteris wallichiana (Spreng.) Hyl.		NA	FF, MCF, OF, PF, RMV	Zap	-	62
Lycophyta and Polypodiophyta	Dryopteridaceae	N	Elaphoglossum muscosum (Sw.) T. Moore		NA	FF, MCF, OF, PF, RMV	Zap	-	62
Lycophyta and Polypodiophyta	Dryopteridaceae	N	Elaphoglossum peltatum (Sw.) Urb.		NA	FF, MCF, OF, PF, RMV	Zap	-	62
Lycophyta and Polypodiophyta	Dryopteridaceae	N	Elaphoglossum petiolatum Urb.		CBS	PF	Zap	-	46(JF102)
Lycophyta and Polypodiophyta	Dryopteridaceae	N	Elaphoglossum sartorii (Liebm.) Mickel		IP	TSF	Maz	-	46(JF102)
Lycophyta and Polypodiophyta	Dryopteridaceae	N	Elaphoglossum vestitum (Schltdl. & Cham.) Schott		IP	TSF	Maz	-	46(JF102)
Lycophyta and Polypodiophyta	Dryopteridaceae	N	Phanerophlebia nobilis (Schltdl. & Cham.) C. Presl		NA	OF, FF, MCF, PF, RMV	Zap	-	62
Lycophyta and Polypodiophyta	Equisetaceae	I	Equisetum hyemale L.		GUS	PF, TDF	Zap	LC / -	34
Lycophyta and Polypodiophyta	Equisetaceae	N	Equisetum hyemale subsp. affine (Engelm.) Calder & Roy L. Taylor	Equisetum praealtum Raf.	DS, ENM, GUS	OF	Mes, Mix	LC / -	46(JF102)
Lycophyta and Polypodiophyta	Equisetaceae	N	Equisetum laevigatum A. Braun & Engelm.		ENM	NA	NA	-	57
Lycophyta and Polypodiophyta	Equisetaceae	N	Equisetum myriochaetum Schltdl. & Cham.		CBS, DS, ENM, GUS, MSS, IP, IPD	MCF, OF, PF, RMV, TDF, TEF, TSF	Cui, Maz, Mes, Mix, Nah, Zap, Zoq	-	46(JF102), 31, 32
Lycophyta and Polypodiophyta	Gleicheniaceae	N	Diplopterygium bancroftii (Hook.) A.R. Sm.		NA	OF, FF, MCF, PF, RMV	Zap	-	62
Lycophyta and Polypodiophyta	Gleicheniaceae	N	Sticherus palmatus (W. Schaffn. ex E. Fourn.) Copel.	Sticherus furcatus (L.) Ching	NA	OF, FF, MCF, PF, RMV	Zap	-	62
Lycophyta and Polypodiophyta	Lindsaeaceae	N	Odontosoria schlechtendalii (C. Presl) C. Chr.		IPD	FF, MCF, OF, PF, RMV, TEF, TSF	Chi, Mix, Zap	-	46(JF102), 32, 62
Lycophyta and Polypodiophyta	Lycopodiaceae	N	Lycopodiella cernua (L.) Pic.Serm.		NA	OF, FF, MCF, PF, RMV	Zap	LC / -	62
Lycophyta and Polypodiophyta	Lycopodiaceae	I	Lycopodium clavatum L.		GUS	FF, MCF, OF, PF, RMV, TEF, TSF	Chi, Mix, Zap	LC / -	32, 62
Lycophyta and Polypodiophyta	Lygodiaceae	N	Lygodium venustum Sw.		DS	NA	NA	-	58
Lycophyta and Polypodiophyta	Nephrolepidaceae	I	Nephrolepis cordifolia (L.) C. Presl		NA	OF, FF, MCF, PF, RMV	Zap	- / P	62
Lycophyta and Polypodiophyta	Polypodiaceae	N	Campyloneurum amphostenon (Kunze ex Klotzsch) Fée		NA	OF, FF, MCF, PF, RMV	Zap	-	62
Lycophyta and Polypodiophyta	Polypodiaceae	N	Campyloneurum angustifolium Fée		IP	TSF	Maz	-	46(JF102)
Lycophyta and Polypodiophyta	Polypodiaceae	N	Campyloneurum tenuipes Maxon		IP	TSF	Maz	-	46(JF102)
Lycophyta and Polypodiophyta	Polypodiaceae	N	Melpomene leptostoma (Fée) A.R. Sm. & R.C. Moran	Grammitis leptostoma (Fée) F. Seym.	NA	OF, FF, MCF, PF, RMV	Zap	-	62
Lycophyta and Polypodiophyta	Polypodiaceae	N	Niphidium crassifolium (L.) Lellinger	Campyloneurum crassifolium (L.) Christenh.	NA	OF, FF, MCF, PF, RMV	Zap	-	62
Lycophyta and Polypodiophyta	Polypodiaceae	N	Phlebodium areolatum (Humb. & Bonpl. ex Willd.) J. Sm.		IP, IPD, RS, NS, SST	FF, MCF, OF, PF, RMV, TEF, TSF	Cui, Maz, Mix, Zap, Zoq	-	46(JF102), 31, 32, 62
Lycophyta and Polypodiophyta	Polypodiaceae	N	Pleopeltis angusta var. stelonoma (Fée) Farw.	Pleopeltis angusta Humb. & Bonpl. ex Willd.	NA	FF, MCF, OF, PF, RMV	Zap	-	62
Lycophyta and Polypodiophyta	Polypodiaceae	N	Pleopeltis fallax (Schltdl. & Cham.) Mickel & Beitel		NA	FF, MCF, OF, PF, RMV	Zap	-	62
Lycophyta and Polypodiophyta	Polypodiaceae	N	Pleopeltis mexicana (Fée) Mickel & Beitel		DS	FF, MCF, OF, PF, RMV, TDF	Zap	-	34, 62
Lycophyta and Polypodiophyta	Polypodiaceae	I	Polypodium aureum L.	Phlebodium aureum (L.) J. Sm.	IPD	MCF, OF, PF, TEF	Chi	-	13
Lycophyta and Polypodiophyta	Polypodiaceae	N	Polypodium falcaria Kunze	Serpocaulon falcaria (Kunze) A.R. Sm.	NA	FF, MCF, OF, PF, RMV	Zap	-	62
Lycophyta and Polypodiophyta	Polypodiaceae	N	Polypodium pleurosorum Kunze ex Mett.		NA	FF, MCF, OF, PF, RMV	Zap	-	62
Lycophyta and Polypodiophyta	Polypodiaceae	N	Polypodium polypodioides (L.) Watt var. polypodioides	Pleopeltis polypodioides (L.) E.G. Andrews & Windham	GUS	TSF	Maz, Mix	-	46(JF102)
Lycophyta and Polypodiophyta	Polypodiaceae	I	Polypodium vulgare L.		NA	NA	Mxt	-	28
Lycophyta and Polypodiophyta	Pteridaceae	N	Adiantum andicola Liebm.		CBS	FF, MCF, OF, PF, RMV	Maz, Mix, Zap	-	46(JF102), 62
Lycophyta and Polypodiophyta	Pteridaceae	N	Adiantum poiretii Wikstr.		PCP	NA	Chi, Ixc	-	14, 33
Lycophyta and Polypodiophyta	Pteridaceae	N	Adiantum trapezoides Fée	Adiantum tenerum Sw.	SST	MFC, OF, PF, SHR, TDF, TEF	Zap	-	20
Lycophyta and Polypodiophyta	Pteridaceae	N	Cheilanthes notholaenoides Maxon ex Weath.	Hemionitis notholaenoides (Desv.) Christenh.	CBS (GUS)	ECT (MCF-PF)	Maz	-	46(JF102)
Lycophyta and Polypodiophyta	Pteridaceae	N	Hemionitis palmata L.		CBS	TEF	Chi	-	46(JF102)
Lycophyta and Polypodiophyta	Pteridaceae	N	Pityrogramma calomelanos (L.) Link		CBS	FF, MCF, OF, PF, RMV, TEF, TSF	Chi, Mix, Zap	-	46(JF102), 32, 62
Lycophyta and Polypodiophyta	Pteridaceae	N	Pityrogramma ebenea (L.) Proctor		CBS, DS	OF, RMV	Maz, Zap	-	46(JF102)
Lycophyta and Polypodiophyta	Pteridaceae	N	Pityrogramma trifoliata (L.) R.M. Tryon		GUS	SHR	Zap	-	46(JF102)
Lycophyta and Polypodiophyta	Pteridaceae	N	Vittaria graminifolia Kaulf.		NA	FF, MCF, OF, PF, RMV	Zap	-	62
Lycophyta and Polypodiophyta	Selaginellaceae	N	Selaginella lepidophylla (Hook. & Grev.) Spring		NA	CT, OF, RMV, TDF	Ixc, Mes	-	23, 33
Lycophyta and Polypodiophyta	Selaginellaceae	N	Selaginella pallescens (C. Presl) Spring		CS, DS, GUS	FF, MCF, OF, PF, RMV, TEF, TDF, TSF	Chi , Maz, Zap	-	46(JF102), 13, 14, 34, 58, 62
Lycophyta and Polypodiophyta	Selaginellaceae	N	Selaginella silvestris Aspl.		NA	FF, MCF, OF, PF, RMV	Zap	-	62
Lycophyta and Polypodiophyta	Selaginellaceae	N	Selaginella stellata Spring		MSS	MCF	Chi, Mix, Zap	-	46(JF102), 62
Lycophyta and Polypodiophyta	Thelypteridaceae	N	Thelypteris imbricata (Liebm.) C.F. Reed		DS	TEF	Chi	-	46(JF102)
Magnoliophyta	Acanthaceae	N	Aphelandra aurantiaca (Scheidw.) Lindl.		GUS	NA	Chi	-	14
Magnoliophyta	Acanthaceae	N	Justicia spicigera Schltdl.	Jacobinia spicigera Schltdl.	CBS, CS, DS, ENM, GUS, NCC	MCF, OF, PF, TEF	Chi, Mes, Mxt, Tri, Zap, Zoq	-	4, 13, 31, 34, 58
Magnoliophyta	Acanthaceae	N	Odontonema callistachyum (Schltdl. & Cham.) Kuntze		IP, SST	MCF, OF, PF, TDF, TEF, TSDF, TSF, TTF	Maz	-	24, 42
Magnoliophyta	Acanthaceae	N	Trimezia steyermarkii R.C. Foster		DS	MCF, OF, PF, TDF, TEF, TSDF, TSF, TTF	Maz	-	24, 42
Magnoliophyta	Actinidiaceae	N	Saurauia comitis-rossei R.E. Schult.		NS	FF, MCF, OF, PF, RMV, TSF	Chi, Cui, Maz, Mix, Mxt, Zap	-	46(JF102), 28, 62
Magnoliophyta	Actinidiaceae	N	Saurauia scabrida Hemsl.		NA	FF, MCF, OF, PF, RMV	Zap	LC / -	62
Magnoliophyta	Alstroemeriaceae	N	Bomarea acutifolia (Link & Otto) Herb.		NA	FF, MCF, OF, PF, RMV	Zap	-	62
Magnoliophyta	Alstroemeriaceae	N	Bomarea edulis (Tussac) Herb.		PCP	MCF	Chi, Mix	-	46(JF102)
Magnoliophyta	Altingiaceae	N	Liquidambar styraciflua L.		CBS, DS, IP, IPD, MSS, NS, RS	FF, MCF, OF, PF, RMV, TEF, TSF	Chi, Cui, Maz, Mes, Mix, Zap, Zoq	LC / -	46(JF102), 13, 31, 32, 62
Magnoliophyta	Amaranthaceae	N	Alternanthera caracasana Kunth		CBS, DS	GRS, ODC, OF, PF, RMV, SHR	Ixc, Mes, Mxt, Tri	-	33, 61
Magnoliophyta	Amaranthaceae	N	Amaranthus hybridus L.		NA	CT, OF, RMV, TDF	Ixc, Mes	-	23, 33
Magnoliophyta	Amaranthaceae	N	Amaranthus spinosus L.		IPD	TEF	Mes, Zap, Zoq	-	46(JF102), 25
Magnoliophyta	Amaranthaceae	I	Chenopodium murale L.	Chenopodiastrum murale (L.) S. Fuentes, Uotila & Borsch	CBS, DS	MCF, PF, TDF,	Cui, Zap	-	27, 34
Magnoliophyta	Amaranthaceae	N	Dysphania ambrosioides (L.) Mosyakin & Clemants	Chenopodium ambrosioides L.; Teloxys ambrosioides (L.) W.A. Weber	CBS, DS, IPD, PCP	GRS, MCF, ODC, OF, PF, RMV, SHR, TDF, TEF, TSDF, TSF, TTF	Chi, Cho, Ixc, Maz, Mes, Mix, Mxt,Tri, Zap, Zoq	-	4, 13, 14, 16, 20, 24, 25, 30, 31, 32, 33, 34, 42, 58, 60, 61
Magnoliophyta	Amaranthaceae	N	Dysphania graveolens (W.A.Weber) Mosyakin & Clemants		DS	NA	NA	-	58
Magnoliophyta	Amaranthaceae	N	Gomphrena serrata L.	Gomphrena decumbens Jacq.	NA	CT, OF, RMV, TDF	Ixc, Mes	-	23, 33
Magnoliophyta	Amaranthaceae	N	Iresine diffusa Humb. & Bonpl. ex Willd.		DS	MCF, PF	Cui	-	27
Magnoliophyta	Amaryllidaceae	I	Allium cepa L.		CBS, DS, RS, MSS	MCF, OF, PF, TDF, SHR, TDF, TEF, TSDF, TSF, TTF	Maz, Mix, Zap, Zoq,	-	18, 20, 24, 30, 31, 42
Magnoliophyta	Amaryllidaceae	I	Allium sativum L.		DS, MSS, PCP, RS, CBS	MCF, OF, PF, TDF, SHR, TEF	Chi, Mxt, Mes, Zap, Zoq	-	14, 20, 28, 31, 60
Magnoliophyta	Amaryllidaceae	I	Allium tuberosum Rottler ex Spreng.		IP, NS	MCF, TEF, TSF	Zap	-	32
Magnoliophyta	Anacardiaceae	N	Actinocheita potentillifolia (Turcz.) Bullock	Actinocheita filicina (DC.) F.A. Barkley	NA	NA	Ixc	LC / -	33
Magnoliophyta	Anacardiaceae	N	Amphipterygium adstringens (Schltdl.) Schiede ex Standl.	Juliania adstringens (Schltdl.) Schtdl.	DS, ENM, GUS, IP, IPD	GRS, MCF, OF, PF, TDF, TSDF, TTF	Chi, Cui, Ixc, Maz, Mes, Mixe, Mxt, Nah, Pop, Tri, Zap, Zoq	VU / -	46(JF102), 4, 16, 25, 30, 31, 58
Magnoliophyta	Anacardiaceae	N	Comocladia engleriana Loes.	Comocladia macrophylla (Hook. & Arn.) L. Riley	SST	CT, MCF, OF, PF, TDF, RMV, SHR, TDF, TEF,	Mes, Mix, Zap	-	20, 22, 23
Magnoliophyta	Anacardiaceae	I	Mangifera indica L.		DS, NS, RS, IPD	MCF, OF, PF, SHR, TDF, TEF, TSDF, TSF, TTF	Maz, Mes,Mix, Zap, Zoq,	-	15, 24, 25, 31, 42, 67
Magnoliophyta	Anacardiaceae	N	Pistacia mexicana Kunth		NA	NA	Ixc	NT / -	33
Magnoliophyta	Anacardiaceae	N	Rhus andrieuxii Engl.		IPD	PF	Mix	-	46(JF102)
Magnoliophyta	Anacardiaceae	N	Rhus chondroloma Standl.		CS	GRS, ODC, OF, PF, RMV, SHR	Cho, Ixc, Zap	-	46(JF102), 33, 61
Magnoliophyta	Anacardiaceae	N	Rhus galeottii Standl.		DS, IPD	PF	Mix	-	46(JF102)
Magnoliophyta	Anacardiaceae	N	Rhus oaxacana Loes.		ENM, IP, IPD	OF	Mix	-	46(JF102)
Magnoliophyta	Anacardiaceae	N	Rhus schiedeana Schltdl.		NA	OF	Mxt	-	63
Magnoliophyta	Anacardiaceae	N	Rhus standleyi F.A. Barkley		IP	GRS, ODC, OF, PF, RMV, SHR	Cho, Ixc, Mxt	-	33, 61, 63
Magnoliophyta	Anacardiaceae	N	Rhus virens Lindh. ex A. Gray		SST	NA	Ixc, Zap	-	46(JF102), 33
Magnoliophyta	Anacardiaceae	I	Schinus molle L.		CBS, DS, PCP	GRS, ODC, OF, PF, RMV, SHR	Cho, Mes	-	60, 61
Magnoliophyta	Anacardiaceae	N	Spondias mombin L.		DS, CBS	MCF, OF, PF, TDF, SHR, TEF	Zap	LC / -	20, 58
Magnoliophyta	Anacardiaceae	N	Spondias purpurea L.		DS, NS, SST	NA	Mes, Mix, Zap, Zoq	LC / -	16, 25, 30, 31, 58
Magnoliophyta	Annonaceae	I	Annona cherimola Mill.		DS	CT, MCF, OF, PF, RMV, TDF	Cui, Mes, Zap	LC / -	23, 25, 27
Magnoliophyta	Annonaceae	N	Annona glabra L.		DS	NA	NA	-	58
Magnoliophyta	Annonaceae	I	Annona muricata L.		CBS, DS	NA	Mix, Zoq	LC / -	16, 30
Magnoliophyta	Annonaceae	N	Annona purpurea Moc. & Sessé ex Dunal		MSS, IPD	NA	Mix	LC / -	15
Magnoliophyta	Annonaceae	N	Annona reticulata L.		CS, DS, NS, RS, IPD	MCF, OF, PF, SHR, TDF, TEF	Mix, Zap, Zoq,	-	15, 16, 20, 22, 31, 58
Magnoliophyta	Annonaceae	N	Cymbopetalum penduliflorum (Dunal) Baill.		DS, NS	NA	Zoq	-	31
Magnoliophyta	Apiaceae	I	Anethum graveolens L.		DS, CBS, IPD	MCF, OF, PF, SHR, TDF, TEF	Zap, Mixe	-	20, 22
Magnoliophyta	Apiaceae	N	Arracacia aegopodioides (Kunth) J.M. Coult. & Rose		NA	OF	Mxt	-	63
Magnoliophyta	Apiaceae	I	Cuminum cyminum L.		PCP	NA	Chi	-	14
Magnoliophyta	Apiaceae	N	Donnellsmithia juncea (Humb. & Bonpl. ex Spreng.) Mathias & Constance		DS	NA	NA	-	58
Magnoliophyta	Apiaceae	N	Eryngium bonplandii F. Delaroche		NA	NA	Ixc	-	33
Magnoliophyta	Apiaceae	N	Eryngium comosum F. Delaroche		NA	NA	Ixc	-	33
Magnoliophyta	Apiaceae	N	Eryngium foetidum L.		DS, GUS	NA	Zoq	-	31, 58
Magnoliophyta	Apiaceae	N	Eryngium pectinatum C. Presl ex DC.		NA	NA	Ixc	-	33
Magnoliophyta	Apiaceae	I	Foeniculum vulgare Mill.		GUS, RS	NA	Zoq	LC / -	31
Magnoliophyta	Apiaceae	N	Hydrocotyle mexicana Schltdl. & Cham.		GUS, PCP	NA	Chi	-	14
Magnoliophyta	Apocynaceae	N	Alstonia pittieri (Donn. Sm.) A.H. Gentry	Alstonia longifolia (A. DC.) Pichon	NA	NA	Mes, Zap	-	25
Magnoliophyta	Apocynaceae	N	Asclepias curassavica L.		CBS, IP, MSS	PF, TDF, TEF, TSF	Chi, Maz, Mes, Mix, Mxt, Zap, Zoq	-	46(JF102), 16, 31,34, 58, 60
Magnoliophyta	Apocynaceae	N	Asclepias glaucescens Kunth		SST	PF, TDF	Zap	-	34
Magnoliophyta	Apocynaceae	N	Asclepias notha W.D. Stevens	Asclepias scheryi Woodson	NA	OF	Mxt	-	63
Magnoliophyta	Apocynaceae	N	Blepharodon mucronatum (Schltdl.) Decne.		NA	FF, MCF, OF, PF, RMV	Zap	-	62
Magnoliophyta	Apocynaceae	N	Cascabela ovata (Cav.) Lippold		IP	TDF	Maz, Mix	-	46(JF102)
Magnoliophyta	Apocynaceae	N	Cascabela thevetia (L.) Lippold	Thevetia peruviana (Pers.) K. Schum.	IP, MSS	GRS, MCF, OF, PF, TSDF	Ixc, Mes, Mxt,	LC / -	4, 33
Magnoliophyta	Apocynaceae	N	Cynanchum racemosum var. unifarium (Scheele) Sundell		SST	PF, TDF	Zap	-	34
Magnoliophyta	Apocynaceae	N	Matelea purpusii (Brandegee) Woodson		NA	NA	Ixc	-	33
Magnoliophyta	Apocynaceae	I	Nerium oleander L.		SST, RS	MFC, OF, PF, SHR, TDF, TEF	Zap	LC /-	20
Magnoliophyta	Apocynaceae	N	Plumeria rubra L.		DS, ENM, IP, MSS, RS	CT, GRS, MCF, OF, PF, RMV, SHR, TDF, TEF, TSDF	Mes, Mxt, Tri, Zap	LC / -	4, 20, 23, 57, 58, 67
Magnoliophyta	Apocynaceae	N	Rauvolfia tetraphylla L.	Rauvolfia heterophylla Willd ex Roem. y Schult	NCC, SST	CT, OF, RMV, TDF, TEF	Chi, Mes	-	46(JF102), 23
Magnoliophyta	Apocynaceae	N	Tabernaemontana chrysocarpa S.F. Blake	Tabernaemontana alba Mill.	SST	TEF	Zoq	-	46(JF102)
Magnoliophyta	Apocynaceae	N	Tabernaemontana odontadeniiflora A.O. Simões & M.E. Endress	Tabernaemontana glabra (Benth.) A.O. Simões & M.E. Endress	DS, MSS	TSF	Zoq	-	46(JF102)
Magnoliophyta	Apocynaceae	N	Thevetia ahouai (L.) A. DC.		DS, SST	NA	Zoq	LC / -	31, 58
Magnoliophyta	Apocynaceae	N	Thevetia thevetioides (Kunth) K. Schum.	Cascabela thevetioides (Kunth) H. Lippold	SST, RS	MCF, OF, PF, SHR, TDF, TEF	Zap	-	20, 22
Magnoliophyta	Aquifoliaceae	N	Ilex discolor var. tolucana (Hemsl.) Edwin ex J. Linares		NA	OF	Mxt	-	63
Magnoliophyta	Aquifoliaceae	N	Ilex pringlei Standl.		NA	FF, MCF, OF, PF, RMV	Zap	-	62
Magnoliophyta	Araceae	N	Anthurium schlechtendalii Kunth		GUS	MCF, TDF, TEF, TSF	Chi, Cui, Maz, Mes, Mix, Zap, Zoq	-	46(JF102), 16, 30, 31, 58
Magnoliophyta	Araceae	N	Syngonium podophyllum Schott		IP	GRS, MCF, OF, PF, TSDF, TSF	Maz, Mes, Mix, Mxt, Tri	-	46(JF102), 4
Magnoliophyta	Araceae	N	Xanthosoma robustum Schott		IP, MSS, SST	MCF, OF, PF, SHR, TDF, TEF, TSF	Mes, Zap	-	46(JF102), 20, 34, 67
Magnoliophyta	Araceae	I	Xanthosoma violaceum Schott	Xanthosoma sagittifolium (L.) Schott	CS	MCF, OF, PF, TEF	Chi	-	13
Magnoliophyta	Araliaceae	N	Dendropanax arboreus (L.) Decne. & Planch.		SST	MCF, TEF, TSF	Zap	-	32
Magnoliophyta	Araliaceae	N	Oreopanax echinops (Schltdl. & Cham.) Decne. & Planch.		NA	NA	Mes, Zap	VU / -	25
Magnoliophyta	Araliaceae	N	Oreopanax liebmanni Marchal	Oreopanax capitatus (Jacq.) Decne. & Planch.	NA	FF, MCF, OF, PF, RMV	Zap	LC / -	62
Magnoliophyta	Arecaceae	N	Brahea dulcis (Kunth) Mart.		NA	NA	Ixc	LC / -	33
Magnoliophyta	Arecaceae	N	Chamaedorea tepejilote Liebm.		SST	MCF, OF, PF, SHR, TDF, TEF	Zap	-	20
Magnoliophyta	Arecaceae	I	Cocos nucifera L.		DS, CBS, GUS	MCF, OF, PF, SHR, TDF, TEF	Mix, Zap	-	20, 22
Magnoliophyta	Arecaceae	N	Cryosophila nana (Kunth) Blume		NA	NA	Mes, Zap	NT / A	25
Magnoliophyta	Aristolochiaceae	N	Aristolochia leuconeura Linden		NA	NA	Zoq	-	30, 31, 58
Magnoliophyta	Aristolochiaceae	N	Aristolochia odoratissima L.		DS, GUS, SST	MCF, OF, PF, TDF, TEF, TSDF, TSF, TTF	Maz	-	24, 42
Magnoliophyta	Aristolochiaceae	N	Aristolochia pentandra Jacq.		DS	MCF, OF, PF, TDF, TEF, TSDF, TSF, TTF	Maz	-	24, 42
Magnoliophyta	Aristolochiaceae	N	Aristolochia teretiflora Pfeifer		DS	NA	Ixc	-	33
Magnoliophyta	Asparagaceae	N	Agave angustifolia Haw		NA	CT, OF, PF, TDF	Mxt	LC / -	66
Magnoliophyta	Asparagaceae	N	Agave convallis Trel.		NA	CT, OF, PF, TDF	Mxt	VU / -	66
Magnoliophyta	Asparagaceae	N	Agave cupreata Trel. & A. Berger		NA	CT, OF, PF, TDF	Mxt	EN / -	66
Magnoliophyta	Asparagaceae	N	Agave karwinskii Zucc.		MSS	PF, TDF	Zap	VU / -	34
Magnoliophyta	Asparagaceae	N	Agave nuusaviorum García–Mend.		NA	CT, OF, PF, TDF	Mxt	VU / -	66
Magnoliophyta	Asparagaceae	N	Agave potatorum Zucc.		DS, ENM, IP	CT, OF, PF, TDF	Ixc, Mxt, Zap	VU / -	46(JF102), 33, 34, 57, 66
Magnoliophyta	Asparagaceae	N	Agave rhodacantha Trel.		NA	CT, OF, PF, TDF	Mxt	-	66
Magnoliophyta	Asparagaceae	N	Agave salmiana Otto ex Salm-Dyck		NA	CT, OF, PF, TDF	Mxt	LC / -	66
Magnoliophyta	Asparagaceae	N	Agave scaposa Gentry		NA	NA	Ixc	LC / -	33
Magnoliophyta	Asparagaceae	N	Agave seemanniana Jacobi		DS, GUS, MSS	CT, GRS, ODC, OF, PF, RMV, SHR, TDF, TEF	Chi, Cho, Mix, Mxt, Zap	LC / -	46(JF102), 61, 66
Magnoliophyta	Asparagaceae	N	Agave vivipara L.		NA	NA	Ixc	VU / -	33
Magnoliophyta	Asparagaceae	N	Echeandia paniculata Rose		NA	NA	Ixc	-	33
Magnoliophyta	Asparagaceae	N	Milla biflora Cav.		DS	NA	NA	-	58
Magnoliophyta	Asparagaceae	I	Sanseviera thyrsiflora (Petagna) Thunb.	Dracaena hyacinthoides (L.) Mabb.	GUS	GRS, MCF, OF, PF, TSDF	Mes, Mxt, Tri	-	4
Magnoliophyta	Asphodelaceae	I	Aloe vera (L.) Burm. f.	Aloe barbadensis Mill.	DS, IP, MSS, RS, SST	GRS, MCF, ODC, OF, PF, RMV, SHR, TDF, TEF, TSDF, TSF,	Cho, Cui, Mes, Mix, Mxt, Tri, Zap, Zoq	-	4, 20, 25, 27, 30, 31, 32, 57, 60, 61, 64
Magnoliophyta	Asteraceae	N	Ageratina calophylla (Greene) R.M. King & H. Rob.		NA	OF	Mxt	-	63
Magnoliophyta	Asteraceae	N	Ageratina espinosarum (A. Gray) R.M. King & H. Rob.		MSS	PF, TDF	Ixc, Zap	-	33, 34
Magnoliophyta	Asteraceae	N	Ageratina glabrata (Kunth) R.M.King & H. Rob		NA	OF, PF	Zap	-	64
Magnoliophyta	Asteraceae	N	Ageratina mairetiana (DC.) R.M. King & H. Rob.		NA	NA	Ixc	LC / -	33
Magnoliophyta	Asteraceae	N	Ageratina petiolaris (Moc. & Sessé ex DC.) R.M. King & H. Rob.		DS, IPD, RS	GRS, ODC, OF, PF, RMV, SHR	Cho, Mxt, Zap	-	46(JF102), 61, 63
Magnoliophyta	Asteraceae	N	Ageratum conyzoides L.		DS	NA	NA	LC / -	58
Magnoliophyta	Asteraceae	N	Ageratum corymbosum Zuccagni		GUS, NS, IPD	MCF, OF, PF, TDF, TEF, TSDF, TSF, TTF	Cui, Maz,	-	24, 27, 42
Magnoliophyta	Asteraceae	N	Ageratum houstonianum Mill.		DS, IP, RS, SST	MCF, TEF, TSF	Chi, Cui, Maz, Mes	-	46(JF102)
Magnoliophyta	Asteraceae	N	Alloispermum integrifolium (DC.) F. Rob.		IP, SST	MCF	Chi, Mes, Zap	-	46(JF102), 25
Magnoliophyta	Asteraceae	N	Alomia callosa B.L. Rob.		NA	NA	Mes, Zap	-	25
Magnoliophyta	Asteraceae	I	Ambrosia artemisiifolia L.		DS	NA	NA	-	58
Magnoliophyta	Asteraceae	N	Ambrosia psilostachya DC.		NA	NA	Ixc	-	33
Magnoliophyta	Asteraceae	N	Archibaccharis serratifolia S.F. Blake		NA	OF	Mxt	-	63
Magnoliophyta	Asteraceae	I	Arnica montana L.		NA	NA	Mxt	LC / -	28
Magnoliophyta	Asteraceae	I	Artemisia absinthium L.		CBS, DS, GUS, NS,	GRS, MCF, ODC, OF, PF, RMV, SHR, TDF, TEF, TSF	Cho, Mes, Mix, Mxt, Zap	LC / -	16, 20, 25, 28, 32, 60, 61
Magnoliophyta	Asteraceae	I	Artemisia ludoviciana Nutt.	Artemisia ludoviciana subsp. mexicana (Willd. Ex Spreng.) D.D. Keck	CBS, DS, GUS, NS, PCP	GRS, MCF, ODC, OF, PF, RMV, SHR, TDF, TEF, TSF	Cho, Mes, Mix, Zap, Zoq	-	16, 20, 25, 30, 31, 32, 34, 58, 61, 64
Magnoliophyta	Asteraceae	N	Aztecaster pyramidatus (B.L. Rob. & Greenm.) G.L. Nesom		CBS, MSS, PCP	PF, TDF	Zap	-	34
Magnoliophyta	Asteraceae	N	Baccharis conferta Kunth		CBS, DS, ENM, MSS, NS	FF, MCF, OF, PF, TDF	Chi, Cui, Maz, Mes, Mix, Mxt, Zap	-	46(JF102), 25, 58, 63
Magnoliophyta	Asteraceae	N	Baccharis glutinosa	Baccharis salicifolia (Ruiz & Pav.) Pers.	DS, GUS, MSS, PCP	NA	Chi	-	46(JF102), 14
Magnoliophyta	Asteraceae	N	Baccharis heterophylla Kunth		IPD, MSS	PF, TDF	Zap	-	34
Magnoliophyta	Asteraceae	N	Baccharis multiflora Kunth var. multiflora		SST	OF	Mix	-	46(JF102)
Magnoliophyta	Asteraceae	N	Baccharis salicifolia (Ruiz & Pav.) Pers. subsp. salicifolia		DS, IPD, IP, MSS	GRS, ODC, OF, PF, RMV, SHR, TDF	Cho, Mix, Mxt, Zap	-	46(JF102), 58, 61
Magnoliophyta	Asteraceae	N	Baccharis salicina Torr. & A. Gray		CBS, DS, GUS, MSS	PF, TDF	Ixc, Zap	-	33, 34
Magnoliophyta	Asteraceae	N	Baccharis serrifolia DC.		NA	OF	Mxt	-	63
Magnoliophyta	Asteraceae	N	Baccharis trinervis Pers.		CBS, IP, MSS, PCP, RS	MCF, PF, TDF, TEF	Chi, Maz, Mes, Zap	-	46(JF102), 25
Magnoliophyta	Asteraceae	N	Barkleyanthus salicifolius (Kunth) H. Rob. & Brettell		DS, IP, MSS, SST	GRS, MCF, ODC, OF, PF, RMV, SHR	Cho, Ixc, Maz, Mxt, Zap	-	46(JF102), 28, 33, 58, 61
Magnoliophyta	Asteraceae	N	Bartlettina tuerckheimii (Klatt) R.M. King & H. Rob.		MSS	MCF	Chi, Zap	-	46(JF102)
Magnoliophyta	Asteraceae	N	Bidens aurea (Aiton) Sherff		ENM, NS	GRS, ODC, OF, PF, RMV, SHR, TDF	Cho, Zap	-	34, 61
Magnoliophyta	Asteraceae	N	Bidens ostruthioides (DC.) Sch. Bip.		NA	OF	Mxt	-	63
Magnoliophyta	Asteraceae	N	Bidens pilosa L.		DS	OF	Ixc, Mxt	-	33, 58, 63
Magnoliophyta	Asteraceae	N	Bidens triplinervia Kunth		DS	PF	Zap	-	46(JF102)
Magnoliophyta	Asteraceae	N	Bolanosa coulteri A. Gray		NA	NA	Mes, Zap	-	25
Magnoliophyta	Asteraceae	N	Brickellia secundiflora A. Gray		GUS, PCP	NA	Chi	-	14
Magnoliophyta	Asteraceae	N	Brickellia veronicifolia (Kunth) A. Gray		DS, EMN, MDB, PCP	GRS, ODC, OF, PF, RMV, SHR, TDF	Cho, Ixc, Zap	-	33, 34, 61
Magnoliophyta	Asteraceae	N	Calea ternifolia Kunth	Calea zacatechichi Schltdl.	ENM, DS, GUS, IPD, PCP	MCF, PF, TDF	Cui, Mix, Zap	-	15, 18, 27, 34, 57, 58
Magnoliophyta	Asteraceae	N	Calea urticifolia (Mill.) DC.	Calea urticifolia (Mill.) DC. var. urticifolia	CS, DS, ENM, NS, SST, IPD	GRS, MCF, OF, PF, TEF, TSDF, TSF	Mes, Mix, Mxt, Tri	-	46(JF102), 4, 15, 16, 32, 58
Magnoliophyta	Asteraceae	I	Chamaemelum nobile (L.) All.		NA	OF, PF	Zap	LC	64
Magnoliophyta	Asteraceae	N	Chaptalia nutans (L.) Pol.		DS, NS	NA	Mes, Zap, Zoq	-	25, 31, 58
Magnoliophyta	Asteraceae	N	Chromolaena collina (DC.) R.M. King & H. Rob.		NA	MFC, OF, PF, SHR, TDF, TEF	Zap	-	20
Magnoliophyta	Asteraceae	N	Chromolaena odorata (L.) R.M. King & H. Rob.		CBS, DS, MSS,	PF, TDF, TEF	Chi, Zap	-	46(JF102), 34
Magnoliophyta	Asteraceae	N	Chrysactinia mexicana A. Gray		DS, PCP, NS	GRS, ODC, OF, PF, RMV, SHR	Cho, Ixc	-	33, 58, 61
Magnoliophyta	Asteraceae	N	Cirsium lappoides (Less.) Sch. Bip.		NS	TDF	Zap	-	46(JF102)
Magnoliophyta	Asteraceae	N	Cirsium pinetorum Greenm.		DS, SST	MCF, OF	Maz, Mix, Zap	-	46(JF102)
Magnoliophyta	Asteraceae	N	Cirsium subcoriaceum (Less.) Sch. Bip.		MSS	PF	Zap	-	46(JF102)
Magnoliophyta	Asteraceae	N	Conyza filaginoides (DC.) Hieron.	Laennecia filaginoides DC.	DS	GRS, ODC, OF, PF, RMV, SHR	Cho	-	61
Magnoliophyta	Asteraceae	N	Coreopsis mutica DC.	Electranthera mutica (DC.) Mesfin, D.J. Crawford & Pruski	NA	MCF, PF	Cui	-	27
Magnoliophyta	Asteraceae	N	Critonia hebebotrya DC.		NA	OF	Mxt	-	63
Magnoliophyta	Asteraceae	N	Critonia morifolia (Mill.) R.M. King & H. Rob.		IP	TEF	Chi	-	46(JF102)
Magnoliophyta	Asteraceae	N	Critonia quadrangularis (DC.) R.M. King & H. Rob.	Eupatorium quadrangulare DC.	GUS, MSS, NS, PCP	NA	Chi, Mes, Zap, Zoq	-	14, 25, 30, 31
Magnoliophyta	Asteraceae	N	Dahlia coccinea Cav.		NA	NA	Mes, Zap	-	25
Magnoliophyta	Asteraceae	N	Dahlia merckii Lehm.		NA	OF	Mxt	-	63
Magnoliophyta	Asteraceae	N	Dyssodia appendiculata Lag	Adenophyllum appendiculatum (Lag.) Strother	CBS	MCF, OF, PF, SHR, TDF, TEF	Mes, Zap	-	20, 25
Magnoliophyta	Asteraceae	N	Dyssodia decipiens (Bartl.) M.C. Johnst.		DS	PF, TDF	Zap	-	34
Magnoliophyta	Asteraceae	N	Dyssodia papposa (Vent.) Hitchc.		DS	NA	NA	-	58
Magnoliophyta	Asteraceae	N	Dyssodia porophylla (Cav.) DC.	Adenophyllum porophyllum (Cav.) Hemsl.	NA	NA	Mes, Zap	-	25
Magnoliophyta	Asteraceae	N	Elephantopus spicatus Juss. ex Aubl.	Pseudelephantopus spicatus (Juss. ex Aubl.) C.F. Baker	NA	NA	Mes, Zap	-	25
Magnoliophyta	Asteraceae	N	Epaltes mexicana Less.		SST, IPD, NS	MCF, OF, PF, SHR, TDF, TEF	Mix, Zap	-	15, 20
Magnoliophyta	Asteraceae	N	Erigeron karvinskianus DC.		DS	MCF, OF	Maz, Mix	-	46(JF102)
Magnoliophyta	Asteraceae	N	Eupatorium ligustrinum DC.	Ageratina ligustrina (DC.) R.M. King & H. Rob.	PCP	NA	Chi	-	14
Magnoliophyta	Asteraceae	N	Fleischmannia pycnocephala (Less.) R.M. King & H. Rob.		NA	NA	Mes, Zap	-	25
Magnoliophyta	Asteraceae	N	Gamochaeta americana (Mill.) Wedd.		DS	OF	Mix	-	46(JF102)
Magnoliophyta	Asteraceae	N	Grindellia inuloides Willd.		DS, IP, RS	GRS, MCF, ODC, OF, PF, RMV, SHR, TSDF	Cho, Ixc, Mes, Mxt, Tri	-	4, 28, 33, 61
Magnoliophyta	Asteraceae	N	Gymnosperma glutinosum Less.		MSS	GRS, ODC, OF, PF, RMV, SHR, TDF	Cho, Ixc, Zap	-	46(JF102), 33, 61
Magnoliophyta	Asteraceae	N	Helenium mexicanum Kunth		NA	NA	Ixc	-	33
Magnoliophyta	Asteraceae	N	Heterotheca inuloides Cass.		DS	OF,PF	Zap	-	58, 64
Magnoliophyta	Asteraceae	N	Iostephane trilobata Hemsl.		GUS, PCP	NA	Chi	-	14
Magnoliophyta	Asteraceae	I	Kleinia mandraliscae Tineo	Curio talinoides var. mandraliscae (Tineo) P.V. Heath	NA	OF, PF	Zap	-	64
Magnoliophyta	Asteraceae	N	Koanophyllon albicaule (Sch. Bip. ex Klatt) R.M. King & H. Rob.		DS	NA	NA	-	58
Magnoliophyta	Asteraceae	N	Lepidaploa tortuosa (L.) H. Rob.		CBS (IP)	TEF	Chi	-	46(JF102)
Magnoliophyta	Asteraceae	I	Matricaria chamomilla L.	Matricaria courrantiana DC.; Matricaria recutita L.	DS, GUS, NS, PCP, RS, CBS	GRS, MCF, ODC, OF, PF, RMV, SHR, TDF, TEF, TSF	Chi, Cho, Mes, Zap	LC / -	14, 20, 25, 32, 60, 61
Magnoliophyta	Asteraceae	I	Matricaria discoidea DC.		DS, GUS, NS, RS	NA	Zoq	-	30, 31
Magnoliophyta	Asteraceae	N	Melampodium divaricatum (Rich.) DC.		DS	NA	NA	-	58
Magnoliophyta	Asteraceae	N	Mikania houstoniana (L.) Willd.		DS	NA	NA	-	58
Magnoliophyta	Asteraceae	N	Mikania pyramidata Donn. Sm.		CBS (MSS)	MCF	Chi	-	46(JF102)
Magnoliophyta	Asteraceae	N	Montanoa tomentosa Cerv.		CBS, GUS, PCP	GRS, ODC, OF, PF, RMV, SHR	Chi, Cho, Ixc	-	14, 33, 61
Magnoliophyta	Asteraceae	N	Neomirandea araliifolia (Less.) R.M. King. & H. Rob.		PCP	TEF	Chi	-	46(JF102)
Magnoliophyta	Asteraceae	N	Neurolaena lobata (L.) Cass.	Pluchea symphytifolia (Mill.) Gillis	DS, ENM, IP, RS	MCF, TEF, TSF	Chi, Ixc, Maz, Mix	-	46(JF102), 16, 33
Magnoliophyta	Asteraceae	N	Neurolaena macrocephala Sch. Bip. ex Hemsl.		CS, ENM, NS, IPD	MCF, OF, PF, TDF, TEF, TSDF, TSF, TTF	Chi, Maz	-	46(JF102), 24, 42
Magnoliophyta	Asteraceae	N	Oxylobus subglabrus R.M. King & H. Rob.	Oxylobus arbutifolius (Kunth) A. Gray	DS	MCF, OF	Zap	-	46(JF102)
Magnoliophyta	Asteraceae	N	Parthenium bipinnatifidum (Ortega) Rollins		NA	NA	Ixc	-	33
Magnoliophyta	Asteraceae	N	Parthenium hysterophorus L.		DS, ENM, NS, IPD, SST	PF, TDF	Mix, Zap	-	15, 34, 57, 58
Magnoliophyta	Asteraceae	N	Parthenium tomentosum DC.		NA	NA	Ixc	-	33
Magnoliophyta	Asteraceae	N	Perymenium berlandieri DC.		NA	NA	Mes, Zap	-	25
Magnoliophyta	Asteraceae	N	Perymenium discolor Schrad.		NA	OF	Mxt	-	63
Magnoliophyta	Asteraceae	N	Perymenium mendezii DC.		NCC	MCF, OF, PF	Cui, Mxt	-	27, 63
Magnoliophyta	Asteraceae	N	Pinaropappus roseus (Less.) Less.		DS, GUS, SST	GRS, MCF, ODC, OF, PF, RMV, SHR, TDF	Cho, Cui, Ixc, Zap	-	46(JF102), 27, 33, 34, 58, 61
Magnoliophyta	Asteraceae	N	Piqueria trinervia Cav.		DS	NA	Ixc	-	33, 58
Magnoliophyta	Asteraceae	N	Pittocaulon praecox (Cav.) H. Rob. & Brettell	Senecio praecox (Cav.) DC.	IP, MSS	GRS, ODC, OF, PF, RMV, SHR	Cho, Ixc	-	33, 61
Magnoliophyta	Asteraceae	N	Pluchea carolinensis (Jacq.) G. Don		DS, GUS, MSS	NA	Zoq	LC / -	31
Magnoliophyta	Asteraceae	N	Pluchea odorata (L.) Cass.		DS, GUS	NA	Chi	-	14, 58
Magnoliophyta	Asteraceae	N	Pluchea salicifolia (Mill.) S.F. Blake		CBS, IPD, MSS	PF, TDF	Zap	-	34
Magnoliophyta	Asteraceae	N	Podachaenium pachyphyllum (Klotzsch) R.K. Jansen, N.A. Harriman & Urbatsch		NA	OF, FF, MCF, PF, RMV	Zap	-	62
Magnoliophyta	Asteraceae	N	Polymnia maculata Cav.	Smallanthus maculatus (Cav.) H. Rob.	IP, SST	MCF, OF, PF, TEF	Chi	-	13
Magnoliophyta	Asteraceae	N	Porophyllum linaria (Cav.) DC.		NA	NA	Ixc	-	33
Magnoliophyta	Asteraceae	N	Porophyllum macrocephalum DC.	Porophyllum ruderale var. macrocephalum (DC.) Cronquist	DS, MSS CBS	MCF, OF, PF, SHR, TDF, TEF	Zap	-	20, 58
Magnoliophyta	Asteraceae	N	Porophyllum pringlei B.L. Rob.		CBS, MSS	MFC, OF, PF, SHR, TDF, TEF	Zap	-	20
Magnoliophyta	Asteraceae	N	Psacalium paucicapitatum (B.L. Rob. & Greenm.) H. Rob. & Brettell		DS, ENM, IP, NCC	PF, TDF	Ixc, Zap	-	33, 34
Magnoliophyta	Asteraceae	N	Pseudognaphalium attenuatum (DC.) Anderb.		DS, IPD, RS	MCF, OF, PF, TDF, TEF, TSDF, TSF, TTF	Maz, Zap, Zoq	-	24, 31, 34, 42, 58
Magnoliophyta	Asteraceae	N	Pseudognaphalium chartaceum (Greenm.) Anderb.		IP	OF	Maz	-	46(JF102)
Magnoliophyta	Asteraceae	N	Pseudognaphalium elegans Kartesz		RS	OF	Zap	-	46(JF102)
Magnoliophyta	Asteraceae	N	Pseudognaphalium oxyphyllum (DC.) Kirp.		IPD, RS	PF, TDF	Zap	-	34
Magnoliophyta	Asteraceae	N	Pseudognaphalium roseum (Kunth) Anderb.	Gnaphalium roseum Kunth	ENM, RS, GUS	MCF, OF, PF, SHR, TDF, TEF, TSF	Mix, Zap	-	46(JF102), 20
Magnoliophyta	Asteraceae	N	Pseudognaphalium viscosum (Kunth) Anderb.		RS	RMV	Nah	-	46(JF102)
Magnoliophyta	Asteraceae	N	Roldana barba-johannis (DC.) H. Rob. & Brettell		NA	OF	Mxt	-	63
Magnoliophyta	Asteraceae	N	Roldana ehrenbergiana (Klatt) H. Rob. & Brettell		NA	NA	Ixc	-	33
Magnoliophyta	Asteraceae	N	Roldana lanicaulis (Greenm.) H. Rob. & Brettell		NA	OF, FF, MCF, PF, RMV	Zap	-	62
Magnoliophyta	Asteraceae	N	Roldana oaxacana (Hemsl.) H. Rob & Brettell		IP	MCF, OF	Cui, Mix, Mxt	-	46(JF102), 63
Magnoliophyta	Asteraceae	N	Rumfordia floribunda DC.		NA	OF	Mxt	-	63
Magnoliophyta	Asteraceae	N	Salmea scandens (L.) DC.		NA	NA	Mes, Zap	-	25
Magnoliophyta	Asteraceae	N	Sanvitalia fruticosa Hemsl.		DS	PF	Mix	-	46(JF102)
Magnoliophyta	Asteraceae	N	Sanvitalia procumbens Lam.		DS	PF, TDF	Ixc, Maz, Zap	-	46(JF102), 33, 34, 58
Magnoliophyta	Asteraceae	N	Schkuhria pinnata (Lam.) Kuntze ex Thell.		IPD, SST	GRS, MCF, ODC, OF, PF, RMV, SHR	Cho, Cui, Mes, Zap	-	25, 27, 61
Magnoliophyta	Asteraceae	I	Senecio angustifolius (Thunb.) Willd.		GUS	MCF, TEF, TSF	Zap	-	32
Magnoliophyta	Asteraceae	N	Senecio callosus Sch. Bip.		NA	OF,	Mxt	-	63
Magnoliophyta	Asteraceae	N	Senecio salignus DC.	Barkleyanthus salicifolius (Kunth) H. Rob. & Brettell	CBS, DS, IPD, MSS, PCP	GRS, MCF, OF, PF, TDF, TSDF	Mes, Mxt, Tri, Zap	-	4, 34
Magnoliophyta	Asteraceae	I	Sonchus oleraceus L.		DS	GRS, ODC, OF, PF, RMV, SHR	Cho, Ixc	-	33, 61
Magnoliophyta	Asteraceae	N	Stevia elatior Kunth		IP, SST	MCF, OF, PF, TEF	Chi	-	13
Magnoliophyta	Asteraceae	N	Stevia lucida Lag.	Stevia lucida var. oaxacana (DC.) Grashoff	DS, MSS	GRS, MCF, ODC, OF, PF, RMV, SHR, TDF	Cho, Cui, Mxt, Zap	-	46(JF102), 27, 61, 63
Magnoliophyta	Asteraceae	N	Stevia microchaeta Sch. Bip.		CS, DS, IP, MSS	MCF, OF, PF, TDF	Chi, Maz, Mes, Mxt, Nah	-	46(JF102)
Magnoliophyta	Asteraceae	N	Stevia ovata Willd. var. ovata		CBS, DS	OF, PF, RMV	Mes, Mix, Zap	-	46(JF102)
Magnoliophyta	Asteraceae	N	Stevia revoluta B.L. Rob.		CBS, DS	GRS, ODC, OF, PF, RMV, SHR	Cho	-	61
Magnoliophyta	Asteraceae	N	Tagetes erecta L.		CBS, DS, IPD, SST	GRS, MCF, ODC, OF, PF, RMV, SHR, TDF, TEF, TSDF, TSF, TTF	Chi, Cho, Maz, Mes, Mix, Mxt, Tri, Zap,	-	46(JF102), 4, 13, 15, 20, 24, 42, 58, 61
Magnoliophyta	Asteraceae	N	Tagetes filifolia Lag.		DS, PCP, RS	MCF, PF, TDF, TEF, TSF	Cui, Maz, Mes, Zap	-	46(JF102), 25, 27, 32, 34, 58
Magnoliophyta	Asteraceae	N	Tagetes lucida Cav.		DS, GUS	GRS, MCF, ODC, OF, PF, RMV, SHR, TDF, TEF	Chi, Cho, Cui, Ixc, Mes, Mix, Mxt, Zap, Zoq	-	46(JF102), 14, 16, 20, 25, 27, 31, 33, 58, 61, 63, 64, 67
Magnoliophyta	Asteraceae	N	Tagetes micrantha Cav.		CBS (MBD), DS	GRS, MCF, OF, PF, TSDF	Cui, Mes, Mxt, Tri	-	4, 27
Magnoliophyta	Asteraceae	N	Tagetes tenuifolia Cav.		CBS, DS, GUS	GRS, ODC, OF, PF, RMV, SHR	Cho	-	61
Magnoliophyta	Asteraceae	I	Tanacetum parthenium (L.) Sch. Bip.	Chrysanthemum parthenium (L.) Bernh.	DS, GUS	GRS, MCF, OF, PF, SHR, TDF, TEF, TSDF, TSF	Cui, Mes, Mxt, Tri, Zap, Zoq	LC / -	46(JF102), 4, 20, 25, 27, 30, 31, 64
Magnoliophyta	Asteraceae	I	Taraxacum campylodes G.E. Haglund		NA	NA	Ixc	-	33
Magnoliophyta	Asteraceae	I	Taraxacum officinale F.H. Wigg.		NA	OF, PF	Zap	LC	64
Magnoliophyta	Asteraceae	N	Telanthophora grandifolia (Less.) H. Rob. & Brettell var. grandifolia		MSS	MCF	Chi	-	46(JF102)
Magnoliophyta	Asteraceae	N	Tithonia calva var. lancifolia (B.L. Rob. & Greenm.) McVaugh		NA	NA	Mes, Zap	-	25
Magnoliophyta	Asteraceae	N	Tithonia diversifolia (Hemsl.) A. Gray		DS, ENM, GUS, IP, MSS, IPD, SST	GRS, MCF, OF, PF, SHR, TDF, TEF, TSDF, TSF,	Chi, Mes, Mix, Mxt, Tri, Zap, Zoq	-	46(JF102), 4, 15, 20, 22, 30, 31, 32, 34, 58
Magnoliophyta	Asteraceae	N	Tithonia koelzii McVaugh		NA	NA	Mes, Zap	-	25
Magnoliophyta	Asteraceae	N	Tithonia rotundifolia (Mill.) S.F. Blake		IP, NCC	OF	Zoq	-	46(JF102)
Magnoliophyta	Asteraceae	N	Tridax coronopifolia (Kunth) Hemsl.		NA	NA	Ixc	-	33
Magnoliophyta	Asteraceae	N	Trigonospermum melampodioides DC.		CBS (MSS)	FF, MCF, OF, PF, RMV,	Cui, Zap	-	27, 62
Magnoliophyta	Asteraceae	N	Verbesina neriifolia Hemsl.		CS	OF	Mix	-	46(JF102)
Magnoliophyta	Asteraceae	N	Verbesina oncophora B.L. Rob. & Seaton		NA	NA	Mes, Zap	-	25
Magnoliophyta	Asteraceae	N	Verbesina turbacensis Kunth		DS, SST, IP	MCF, OF, PF, TDF, TEF, TSDF, TSF, TTF	Cui, Maz, Mes	LC / -	46(JF102), 24, 42
Magnoliophyta	Asteraceae	N	Verbesina virgata Cav.	Verbesina cinerascens B.L. Rob. & Greenm.	NA	OF	Mes, Mxt, Zap	-	25, 63
Magnoliophyta	Asteraceae	N	Vernonanthura patens (Kunth) H. Rob.		DS	NA	NA	LC / -	58
Magnoliophyta	Asteraceae	N	Vernonia karvinskiana DC.		NA	OF	Mxt	-	63
Magnoliophyta	Asteraceae	N	Viguiera dentata (Cav.) Spreng.		NA	CT, OF, RMV, TDF	Ixc, Mes	-	23, 33
Magnoliophyta	Asteraceae	N	Viguiera grammatoglossa DC.		NA	NA	Ixc	-	33
Magnoliophyta	Asteraceae	N	Viguiera rhombifolia (B.L. Rob. & Greenm.) S.F. Blake	Simsia rhombifolia (B.L. Rob. & Greenm.) E.E. Schill. & Panero	NA	OF	Mxt	-	63
Magnoliophyta	Asteraceae	N	Xanthium strumarium L.		IPD	PF, TDF	Zap	-	34
Magnoliophyta	Asteraceae	N	Zinnia peruviana (L.) L.		DS	MCF, PF , TDF	Cui, Ixc, Zap	-	27, 33, 34, 58
Magnoliophyta	Balsaminaceae	I	Impatiens balsamina L.		IPD, NS	NA	Mix	-	15
Magnoliophyta	Basellaceae	N	Anredera ramosa (Moq.) Eliasson		GUS	MFC, OF, PF, SHR, TDF, TEF	Zap	-	20
Magnoliophyta	Basellaceae	N	Anredera vesicaria (Lam.) C.F. Gaertn.	Anredera scandens (L.) Sm.; Boussingaultia leptostachys Moq	MSS	MCF, OF, PF, SHR, TDF TEF,	Mes, Zap	-	46(JF102), 20, 25, 34
Magnoliophyta	Begoniaceae	N	Begonia glabra Aubl.		PCP	MCF, TSF	Chi, Mes, Zap	-	46(JF102)
Magnoliophyta	Begoniaceae	N	Begonia heracleifolia Schltdl. & Cham.		DS, IPD, SST	OF, TEF, TSF	Chi, Maz, Zap	-	46(JF102)
Magnoliophyta	Begoniaceae	N	Begonia hispidivillosa Ziesenh.		SST	TEF	Chi	-	46(JF102)
Magnoliophyta	Begoniaceae	N	Begonia pinetorum A. DC.		IP	TSF	Maz	-	46(JF102)
Magnoliophyta	Begoniaceae	N	Begonia rhodochlamys L.B. Sm. & B.G. Schub.		IPD	TSF	Maz	-	46(JF102)
Magnoliophyta	Betulaceae	N	Alnus acuminata Kunth		CBS, ENM, IPD, NS, SST	FF, MCF, OF, PF, RMV, TDF	Cui, Maz, Mes, Mix, Mxt, Nah, Zap	LC / -	46(JF102), 25, 62
Magnoliophyta	Betulaceae	N	Alnus acuminata subsp. arguta (Schltdl.) Furlow		NA	NA	Zap	-	25
Magnoliophyta	Betulaceae	N	Alnus acuminata subsp. glabrata (Fernald) Furlow		NA	NA	Zap	-	25
Magnoliophyta	Betulaceae	N	Alnus jorullensis Kunth		NA	OF	Mxt	LC / -	63
Magnoliophyta	Bignoniaceae	N	Bignonia unguis-cati L.	Dolichandra unguis-cati (L.) L.G. Lohmann	IP	MCF, OF, PF, TEF	Chi	-	13
Magnoliophyta	Bignoniaceae	N	Crescentia alata Kunth		RS, SST, CBS	MFC, OF, PF, SHR, TDF, TEF	Zap	LC / -	20
Magnoliophyta	Bignoniaceae	N	Crescentia cujete L.		PCP, RS, MSS, NS, CBS	GRS, MCF, OF, PF, SHR, TDF, TEF, TSDF	Chi, Mes, Mxt, Tri, Zap, Zoq	LC / -	4, 14, 20, 25, 31
Magnoliophyta	Bignoniaceae	I	Dolichandra uncata (Andrews) L.G.Lohmann		DS	NA	NA	-	58
Magnoliophyta	Bignoniaceae	N	Godmania aesculifolia (Kunth) Standl.		IP	GRS, MCF, OF, PF, TSDF	Mes, Mxt, Tri	LC / -	4
Magnoliophyta	Bignoniaceae	N	Parmentiera aculeata (Kunth) Seem.		DS, GUS	GRS, MCF, OF, PF, TSDF	Mes, Mxt, Tri, Zap	LC / -	4, 25, 58, 60
Magnoliophyta	Bignoniaceae	N	Tabebuia chrysantha (Jacq.) G. Nicholson	Handroanthus chrysanthus (Jacq.) S.O. Grose	NA	NA	Mes, Zap	- / A	25
Magnoliophyta	Bignoniaceae	N	Tabebuia impetiginosa (Mart. ex DC.) Standl.	Handroanthus impiteginosus (Mart. ex DC.) Mattos	SST	MFC, OF, PF, SHR, TDF, TEF	Zap	LC / -	20
Magnoliophyta	Bignoniaceae	N	Tabebuia rosea (Bertol.) Bertero ex A.DC.		DS	NA	Mes, Zap	LC / -	25, 58
Magnoliophyta	Bignoniaceae	N	Tecoma stans (L.) Juss. ex Kunth		CBS, ENM, DS, SST, IPD, PCP	GRS, ODC, OF, PF, RMV, SHR	Cho, Ixc, Mes, Mix, Mxt, Zap, Zoq	LC / -	15, 25, 31, 33, 57, 58, 61, 63
Magnoliophyta	Bixaceae	N	Bixa orellana L.		IP, SST	MCF, OF, PF, TEF	Chi	LC / -	13
Magnoliophyta	Bixaceae	N	Cochlospermum vitifolium (Willd.) Spreng.		NA	NA	Mes, Zap	LC / -	25
Magnoliophyta	Bombacaceae	N	Pachira aquatica Aubl.		ENM	NA	NA	LC / -	57
Magnoliophyta	Boraginaceae	N	Antiphytum caespitosum I.M. Johnst.		NA	NA	Ixc	-	33
Magnoliophyta	Boraginaceae	I	Borago officinalis L.		NA	OF, PF	Mes, Zap	LC / -	25, 64
Magnoliophyta	Boraginaceae	N	Cordia curassavica (Jacq.) Roem. & Schult.	Varronia curassavica Jacq.	IPD, GUS	CT, OF, RMV, TDF	Mes, Mix	-	15, 23
Magnoliophyta	Boraginaceae	N	Cordia stellifera I.M. Johnst.		ENM, PCP	GRS, MCF, OF, PF, TSDF	Mes, Mxt, Tri	LC / -	4
Magnoliophyta	Boraginaceae	N	Heliotropium angiospermum Murray		MSS, NCC, SST	MCF, PF, TDF, TEF, TSF	Zap	-	32, 34
Magnoliophyta	Boraginaceae	I	Heliotropium indicum L.		DS, GUS	NA	Zoq	-	30, 31, 58
Magnoliophyta	Boraginaceae	N	Lithospermum calycosum (J.F. Macbr.) I.M. Johnst.		NA	OF	Mxt	-	63
Magnoliophyta	Boraginaceae	N	Tournefortia densiflora M. Martens & Galeotii	Tournefortia mutabilis Vent.	GUS, SST	MCF, OF, PF, SHR, TDF, TEF	Mix, Zap	-	20, 22
Magnoliophyta	Boraginaceae	N	Tournefortia glabra L.		NS, IPD	MCF, OF, PF, TDF, TEF, TSDF, TSF, TTF	Maz, Mes, Zap	LC / -	24, 25, 42
Magnoliophyta	Boraginaceae	N	Tournefortia hirsutissima L.	Heliotropium verdcourtii Craven	DS, ENM, IPD, MSS, RS, SST	SHR	Zap	-	46(JF102), 34
Magnoliophyta	Boraginaceae	N	Wigandia urens (Ruiz & Pav.) Kunth		CBS, GUS, MSS, NS	GRS, ODC, OF, PF, RMV, SHR	Cho	LC / -	61
Magnoliophyta	Brassicacea	I	Nasturtium officinale W.T. Aiton		DS, SST	PF, TDF	Zap	LC / -	34, 58
Magnoliophyta	Brassicaceae	I	Eruca vesicaria (L.) Cav.		CBS, IP, IPD, SST	GRS, ODC, OF, PF, RMV, SHR	Cho	LC / -	61
Magnoliophyta	Brassicaceae	N	Lepidium oblongum Small		RS	GRS, ODC, OF, PF, RMV, SHR	Cho	-	61
Magnoliophyta	Brassicaceae	N	Lepidium virginicum L.		CBS, DS, MBD, RS, SST	GRS, MCF, ODC, OF, PF, RMV, SHR, TDF, TEF, TSF	Cho, Ixc, Zap	-	46(JF102), 32, 33, 34, 57, 58, 61
Magnoliophyta	Bromeliaceae	I	Ananas comosus (L.) Merr.		GUS	NA	Chi	-	14
Magnoliophyta	Bromeliaceae	N	Bromelia karatas L.		DS, ENM	PF, TDF	Zap	-	34
Magnoliophyta	Bromeliaceae	N	Catopsis compacta Mez		NA	NA	Ixc	-	33
Magnoliophyta	Bromeliaceae	N	Tillandsia gymnobotrya Baker		NA	NA	Ixc	-	33
Magnoliophyta	Bromeliaceae	N	Tillandsia recurvata (L.) L.		NA	NA	Ixc	-	33
Magnoliophyta	Bromeliaceae	N	Tillandsia schiedeana Steud.		CBS	TEF	Chi	-	46(JF102)
Magnoliophyta	Brunelliaceae	N	Brunellia mexicana Standl.		NA	OF, FF, MCF, PF, RMV	Zap	LC / -	62
Magnoliophyta	Burseraceae	N	Bursera aloexylon (Schiede) Engl.	Bursera linanoe (La Llave) Rzed., Calderon & Medina	NA	CT, OF, RMV, TDF	Mes	VU / -	23
Magnoliophyta	Burseraceae	N	Bursera biflora (Rose) Standl.		NA	NA	Ixc	NT / -	33
Magnoliophyta	Burseraceae	N	Bursera bipinnata (Moc. & Sessé ex DC.) Engl.		CBS (MSS)	TDF	Maz, Mix, Mxt, Zap	-	46(JF102)
Magnoliophyta	Burseraceae	N	Bursera excelsa (Kunth) Engl.		IPD	TDF	Zap	-	46(JF102)
Magnoliophyta	Burseraceae	N	Bursera cf. fagaroides (Kunth) Engl.		MSS	TDF	Mix, Zap	-	46(JF102)
Magnoliophyta	Burseraceae	N	Bursera glabrifolia (Kunth) Engl.		SST	PF, TDF	Zap	LC / -	34
Magnoliophyta	Burseraceae	N	Bursera grandifolia (Schltdl.) Engl.		IPD	MFC, OF, PF, SHR, TDF, TEF	Zap	LC / -	20
Magnoliophyta	Burseraceae	N	Bursera microphylla A. Gray		DS	NA	NA	LC / -	58
Magnoliophyta	Burseraceae	N	Bursera ovalifolia (Schltdl.) Engl.		NA	NA	Zoq	-	30
Magnoliophyta	Burseraceae	N	Bursera penicillata (DC.) Engl.		CBS, RS	MFC, OF, PF, SHR, TDF, TEF	Zap	LC /-	20
Magnoliophyta	Burseraceae	N	Bursera schlechtendalii Engl.		NA	NA	Ixc	-	33
Magnoliophyta	Burseraceae	N	Bursera simaruba (L.) Sarg.		IPD, DS	MCF, OF, PF, TDF, TEF, TSDF, TSF, TTF	Chi, Maz, Mes, Mix, Mxt, Zap, Zoq	-	46(JF102), 15, 24, 25, 31, 42, 57, 58
Magnoliophyta	Burseraceae	N	Protium copal (Schltdi. & Cham.) Engl.		DS	NA	Zoq	LC / -	31
Magnoliophyta	Cactaceae	N	Aporocactus martianus (Zucc. ex Pfeiff.) Britton & Rose		DS, PCP, SST	MCF, OF, PF, TDF	Maz, Mix, Mxt, Zap	-	46(JF102), 34
Magnoliophyta	Cactaceae	N	Ferocactus latispinus (Haw.) Britton & Rose		ENM	NA	NA	LC / -	57
Magnoliophyta	Cactaceae	N	Mammillaria deherdtiana subsp. dodsonii (Bravo) D.R. Hunt		DS, GUS	FF, PF	Zap	VU / A	46(JF102)
Magnoliophyta	Cactaceae	N	Mammillaria mystax Mart.		NA	CT, OF, PF, TDF	Mxt	LC / -	66
Magnoliophyta	Cactaceae	N	Marginatocereus marginatus (DC.) Backeb.	Lophocereus marginatus (DC.) S. Arias & Terrazas	NA	CT, OF, PF, TDF	Mxt	-	66
Magnoliophyta	Cactaceae	N	Nopalea karwinskiana (Salm-Dyck) K. Schum.	Opuntia karwinskiana Salm-Dyck	IPD, NS	GRS, MCF, OF, PF, TSDF	Mes, Mxt, Tri	-	4
Magnoliophyta	Cactaceae	N	Nopalxochia ackermannii (Haw.) F.M. Knuth.	Disocactus ackermannii (Haw.) Ralf Bauer	NA	OF, FF, MCF, PF, RMV	Zap	LC / -	62
Magnoliophyta	Cactaceae	N	Opuntia depressa Rose		ENM	PF, TDF	Ixc, Zap	LC / -	33, 34
Magnoliophyta	Cactaceae	N	Opuntia pubescens H.L. Wendl. ex Pfeiff.		NA	CT, OF, PF, TDF	Mxt	LC / -	66
Magnoliophyta	Cactaceae	N	Opuntia streptacantha Lem.		NA	NA	NA	LC / -	57
Magnoliophyta	Cactaceae	N	Stenocereus pruinosus (Otto ex Pfeiff.) Buxb.		IPD	PF, TDF	Zap	-	34
Magnoliophyta	Calceolariaceae	N	Calceolaria mexicana Benth.		IPD	MCF	Maz	-	46(JF102)
Magnoliophyta	Campanulaceae	N	Lobelia laxiflora Kunth		DS	MCF, OF, PF	Cui, Maz, Mix, Zap	-	46(JF102)
Magnoliophyta	Campanulaceae	N	Lobelia sartorii Vatke		GUS	OF, FF, MCF, PF, RMV	Zap	-	62
Magnoliophyta	Cannabaceae	I	Cannabis sativa L.		DS	NA	Zoq	-	30, 31
Magnoliophyta	Cannaceae	N	Canna indica L.		GUS	MCF, OF, RMV, TEF	Chi, Mix	-	46(JF102)
Magnoliophyta	Caprifoliaceae	N	Valeriana candolleana Gardner	Valeriana scandens var. candolleana (Gardner) C.A. Müll.	ENM, NSS, SST, IPD	MCF, TEF, TSF	Maz, Zap	-	24, 32
Magnoliophyta	Caprifoliaceae	N	Valeriana scandens L.		DS	MCF, OF, PF, TDF, TEF, TSDF, TSF, TTF	Maz, Zap	-	46(JF102), 42
Magnoliophyta	Caricaceae	N	Carica papaya L.		IPD	MCF, OF, PF, SHR, TDF, TEF, TSF, TEF	Chi, Mix, Zap, Zoq	-	46(JF102), 16, 20, 31, 58
Magnoliophyta	Caryophyllaceae	N	Stellaria cuspidata Willd. ex D.F.K. Schltdl.		CBS	MCF, PF	Cui	-	27
Magnoliophyta	Caryophyllaceae	I	Stellaria media (L.) Vill.		CBS	OF	Cui	-	46(JF102)
Magnoliophyta	Caryophyllaceae	N	Stellaria ovata Willd. ex D.F.K. Schltdl.		CBS	MCF, PF	Cui	-	27
Magnoliophyta	Celastraceae	N	Semialarium mexicanum (Miers) Mennega		DS	NA	NA	LC / -	58
Magnoliophyta	Chloranthaceae	N	Hedyosmum mexicanum C. Cordem.		IP	FF, MCF, OF, PF, RMV, TSF	Chi, Maz, Zap, Zoq	VU / -	46(JF102), 62
Magnoliophyta	Chrysobalanaceae	N	Chrysobalanus icaco L.		DS	NA	NA	LC / -	58
Magnoliophyta	Cistaceae	N	Helianthemum glomeratum (Lag.) Lag.	Crocanthemum glomeratum (Lag.) Janch.	SST	MCF, PF	Cui	-	27
Magnoliophyta	Cistaceae	N	Lechea tripetala (Moc. & Sessé ex Dunal) Britton		NA	MCF, PF	Cui	-	27
Magnoliophyta	Cleomaceae	N	Polanisia uniglandulosa (Cav.) DC.	Cleome uniglandulosa Cav.	IPD	PF, TDF	Zap	-	34
Magnoliophyta	Clethraceae	N	Clethra mexicana DC.		NA	MCF, TEF, TSF	Zap	LC / -	32
Magnoliophyta	Clusiaceae	N	Clusia guatemalensis Hemsl.		NA	OF, FF, MCF, PF, RMV	Zap	-	62
Magnoliophyta	Combretaceae	I	Terminalia catappa L.		ENM	GRS, MCF, OF, PF, TSDF	Mes, Mxt, Tri, Zoq	LC / -	4, 31
Magnoliophyta	Commelinaceae	I	Commelina diffusa Burm. f.		NA	NA	Mes, Zap	LC / -	25
Magnoliophyta	Commelinaceae	N	Commelina tuberosa L.		NA	NA	Mes, Zap	-	25
Magnoliophyta	Commelinaceae	N	Tinantia erecta (Jacq.) Fenzl		NA	MCF, PF	Cui	-	27
Magnoliophyta	Commelinaceae	N	Tradescantia crassifolia Cav.		CBS	NA	Ixc	-	33
Magnoliophyta	Commelinaceae	N	Tradescantia erecta Jacq.	Tinantia erecta (Jacq.) Schltdl.	CBS	MCF, PF	Cui	-	46(JF102), 27
Magnoliophyta	Commelinaceae	N	Tradescantia spathacea Sw.		DS, GUS, SST	NA	Zoq	-	30, 31
Magnoliophyta	Commelinaceae	N	Tradescantia zanonia (L.) Sw.		SST	MCF, TSF	Cui, Zap	-	46(JF102)
Magnoliophyta	Commelinaceae	N	Tradescantia zebrina Bosse	Zebrina pendula Schnizl.	DS, GUS, IPD	MCF, OF, PF, SHR, TDF, TEF	Chi, Cui, Zap, Zoq	-	46(JF102), 20, 27, 31
Magnoliophyta	Commelinaceae	N	Tripogandra serrulata (Vahl) Handlos	Callisia serrulata (Vahl) Christenh. & Byng	GUS	OF	Zap	-	46(JF102)
Magnoliophyta	Convolvulaceae	N	Cuscuta corymbosa Ruiz & Pav.		SST	OF	Nah	-	46(JF102)
Magnoliophyta	Convolvulaceae	N	Dichondra argentea Willd.		NA	NA	Ixc	-	33
Magnoliophyta	Convolvulaceae	N	Distimake dissectus (Jacq.) A.R.Simões & Staples	Merremia dissecta (Jacq.) Hallier f.	CBS	PF, TDF	Zap	-	34
Magnoliophyta	Convolvulaceae	N	Ipomoea arborescens (Humb. & Bonpl. ex Willd.) G. Don.		NA	CT, OF, RMV, TDF	Mes	LC / -	23
Magnoliophyta	Convolvulaceae	N	Ipomoea bracteata Cav.	Exogonium bracteatum (Cav.) Choisy	DS	MCF, OF, PF, TEF	Chi	-	13, 58
Magnoliophyta	Convolvulaceae	N	Ipomoea murucoides Roem. & Schult.		CBS, DS, PCP, MSS, SST	GRS, ODC, OF, PF, RMV, SHR, TDF	Cho, Zap	LC / -	34, 61
Magnoliophyta	Convolvulaceae	N	Ipomoea pauciflora M. Martens & Galeotti		IP, IPD	PF, TDF	Maz, Zap	-	46(JF102), 34
Magnoliophyta	Convolvulaceae	N	Ipomoea pes-caprae (L.) R. Br.		DS	NA	Mes, Zap	-	25, 58
Magnoliophyta	Convolvulaceae	N	Ipomoea purpurea (L.) Roth		NA	NA	Ixc	-	33
Magnoliophyta	Convolvulaceae	N	Ipomoea violacea L.		NA	OF, PF	Zap	-	64
Magnoliophyta	Convolvulaceae	N	Turbina corymbosa (L.) Raf.	Ipomoea corymbosa (L.) Roth	CBS, PCP	TSF	Chi, Maz	-	46(JF102), 14
Magnoliophyta	Cornaceae	N	Cornus disciflora Moc. & Sessé ex DC.		NA	OF, FF, MCF, PF, RMV	Zap	VU / -	62
Magnoliophyta	Costaceae	N	Costus pulverulentus C. Presl		DS, IP	TEF, TSF	Chi, Mix, Zoq	-	46(JF102)
Magnoliophyta	Crassulaceae	I	Bryophyllum pinnatum (Lam.) Asch. & Schweinf.	Kalanchoe pinnata (Lam.) Pers.	NS, SST, IPD, IP	MCF, OF, PF, SHR, TDF, TEF, TSDF, TSF, TTF	Maz, Zap, Zoq	-	20, 24, 31, 42
Magnoliophyta	Crassulaceae	N	Echeveria gigantea Rose & Purpus		NA	CT, OF, PF, TDF	Ixc, Mxt	-	33, 66
Magnoliophyta	Crassulaceae	N	Echeveria nodulosa (Baker) Ed. Otto		NA	NA	Ixc	-	33
Magnoliophyta	Crassulaceae	N	Echeveria rosea Lindl.		NS, DS	MCF	Mxt, Zap	-	46(JF102)
Magnoliophyta	Crassulaceae	N	Echeveria sedoides E. Walther	Echeveria macdougallii E. Walther	NA	CT, OF, PF, TDF	Mxt	-	66
Magnoliophyta	Crassulaceae	N	Sedum dendroideum Moc. & Sessé ex DC.		NA	NA	Ixc	-	33
Magnoliophyta	Crassulaceae	N	Sedum praealtum A. DC.		NA	OF, PF	Zap	-	64
Magnoliophyta	Cucurbitaceae	N	Cucurbita argyrosperma subsp. sororia (L.H. Bailey) Merrick & D.M. Bates		CBS	MFC, OF, PF, SHR, TDF, TEF	Zap	-	20
Magnoliophyta	Cucurbitaceae	N	Cucurbita pedatifolia L.H. Bailey		NA	NA	Ixc	-	33
Magnoliophyta	Cucurbitaceae	N	Cucurbita pepo L.		DS	NA	NA	LC / -	58
Magnoliophyta	Cucurbitaceae	I	Cyclanthera dissecta (Torr. & A. Gray) Arn.		NA	NA	Ixc	-	33
Magnoliophyta	Cucurbitaceae	N	Melothria pendula L.		SST	MCF, TEF, TSF	Mes, Zap	-	25, 32
Magnoliophyta	Cucurbitaceae	N	Microsechium palmatum (Ser.) Cogn.		ENM, SST	ECT (PF-MCF), TDF	Maz, Zap	-	46(JF102), 34
Magnoliophyta	Cucurbitaceae	I	Momordica balsamina L.		ENM	GRS, MCF, OF, PF, TSDF	Mes, Mxt, Tri	-	4
Magnoliophyta	Cucurbitaceae	I	Momordica charantia L.		ENM, IPD, NS, SST	PF, TDF, TEF	Chi, Mix, Zap, Zoq	-	46(JF102), 15, 31, 34
Magnoliophyta	Cucurbitaceae	N	Schizocarpum filiforme Schrad.		NA	NA	Ixc	-	33
Magnoliophyta	Cucurbitaceae	N	Sechium edule (Jacq.) Sw.	Sicyos edulis Jacq.	DS, CBS	MCF, OF, PF, SHR, TDF, TEF	Zap	-	20, 58
Magnoliophyta	Cucurbitaceae	N	Sicyos galeottiI Cogn.		NA	OF, FF, MCF, PF, RMV	Zap	-	62
Magnoliophyta	Cucurbitaceae	N	Sicyos laciniatus L.		NA	NA	Ixc	-	33
Magnoliophyta	Cunoniaceae	N	Weinmannia pinnata L.		NA	OF, FF, MCF, PF, RMV	Zap	LC / -	62
Magnoliophyta	Cyperaceae	N	Cyperus articulatus L.		CBS, MSS	MFC, OF, PF, SHR, TDF, TEF	Zap	LC / -	20
Magnoliophyta	Dilleniaceae	N	Curatella americana L.		DS	NA	Mes, Zap	-	25, 58
Magnoliophyta	Dioscoreaceae	N	Dioscorea composita Hemsl.		CS	OF	Maz, Mix	-	46(JF102)
Magnoliophyta	Ebenaceae	N	Diospyros digyna Jacq.	Diospyros nigra (J.F. Gmel.) Perr.	SST	MCF, TDF, TSF	Maz, Mes, Mix, Mxt	-	46(JF102), 25
Magnoliophyta	Ehretiaceae	I	Bourreria laevis (Roxb.) G. Don	Ehretia aspera Willd.	SST	ECT (MCF-OF)	Maz	-	46(JF102)
Magnoliophyta	Ephedraceae	I	Ephedra aspera Engelm. ex S. Watson		NA	NA	Mxt	LC / -	28
Magnoliophyta	Ericaceae	N	Arbutus xalapensis Kunth		DS, IP, SST	MCF, OF, PF, RMV, TDF, TEF, TSF	Chi, Ixc, Maz, Mix, Mxt, Zap	LC / -	46(JF102), 14, 33, 63
Magnoliophyta	Ericaceae	N	Arctostaphylos pungens Kunth		DS, GUS, MSS, SST	GRS, ODC, OF, PF, RMV, SHR, TDF	Cho, Cui, Mes, Mxt, Zap	-	46(JF102), 34, 58, 61, 63
Magnoliophyta	Ericaceae	N	Cavendishia bracteata (Ruiz & Pav. ex J. St.-Hil.) Hoerold		CBS (DS)	OF	Maz	-	46(JF102)
Magnoliophyta	Ericaceae	N	Chimaphila maculata (L.) Pursh		NA	OF	Mxt	-	63
Magnoliophyta	Ericaceae	N	Comarostaphylis discolor (Hook.) Diggs		CBS	MCF, OF, PF	Chi, Mxt, Nah, Zap	- / Pr	46(JF102), 63
Magnoliophyta	Ericaceae	N	Comarostaphylis polifolia (Kunth) Zucc. ex Klotzsch		PCP	GRS, ODC, OF, PF, RMV, SHR	Cho, Mxt	-	61, 63
Magnoliophyta	Ericaceae	N	Gaultheria acuminata Schltdl. & Cham.		CBS (MBD), GUS, MSS, RS	MCF, OF, PF, TSF	Chi, Maz, Mes, Mix, Mxt, Nah, Zap	-	46(JF102), 14, 25, 62
Magnoliophyta	Ericaceae	N	Gaultheria erecta Vent.	Gaultheria trichocalycina DC.	DS, RS	FF, MCF, OF, PF, RMV	Chi, Cui, Mix, Nah, Zap	LC / -	46(JF102), 62
Magnoliophyta	Ericaceae	N	Pernettya prostrata (Cav.) DC.	Gaultheria myrsinoides Kunth	DS	ODC	Nah	-	46(JF102)
Magnoliophyta	Ericaceae	N	Vaccinium consanguineum Klotzsch		NA	FF, MCF, OF, PF, RMV	Zap	-	62
Magnoliophyta	Ericaceae	N	Vaccinium leucanthum Schltdl.		NA	FF, MCF, OF, PF, RMV	Zap	-	62
Magnoliophyta	Escrophulariaceae	N	Buddleja cordata Kunth		NA	FF, MCF, OF, PF, RMV	Zap	LC / -	62
Magnoliophyta	Escrophulariaceae	N	Buddleja sessiliflora Kunth		DS, IPD	PF, TDF	Zap	LC / -	34
Magnoliophyta	Euphorbiaceae	N	Acalypha alopecuroidea Jacq.		DS	NA	NA	-	58
Magnoliophyta	Euphorbiaceae	N	Cnidoscolus aconitifolius (Mill.) I.M.Johnst.		ENM	NA	Zoq	LC / -	31
Magnoliophyta	Euphorbiaceae	N	Cnidoscolus chayamansa McVaugh	Cnidoscolus aconitifolius (Mill.) I.M. Johnst. subsp. aconitifolius	ENM, NCC	GRS, MCF, OF, PF, TSDF	Mes, Mxt, Tri, Zap	-	4, 25, 57
Magnoliophyta	Euphorbiaceae	N	Cnidoscolus tehuacanensis Breckon		NA	CT, OF, OF, RMV, TDF	Ixc, Mes, Mxt,	-	23, 33, 66
Magnoliophyta	Euphorbiaceae	N	Cnidoscolus tubulosus (Müll. Arg.) I.M. Johnst.		GUS, MSS, NCC	MCF, PF, TDF, TSF	Zap	-	46(JF102), 34
Magnoliophyta	Euphorbiaceae	N	Croton ciliatoglandulifer Ortega		DS, SST	MCF, OF, PF, SHR, TDF, TEF	Zap	-	20, 58
Magnoliophyta	Euphorbiaceae	N	Croton draco Schltdl. & Cham.		DS, IP, IPD, SST	MCF, OF, PF, TDF, TEF, TSDF, TSF, TTF	Chi, Maz, Mes, Mix, Mxt, Zap	LC / -	46(JF102), 13, 24, 25, 42, 58
Magnoliophyta	Euphorbiaceae	N	Croton glandulosus L.		DS	NA	NA	-	58
Magnoliophyta	Euphorbiaceae	N	Croton niveus Jacq.		IP	TTF	Zap, Zoq	LC/ -	46(JF102), 30, 31
Magnoliophyta	Euphorbiaceae	N	Croton repens Schltdl.		DS	NA	Mix	-	16, 58
Magnoliophyta	Euphorbiaceae	N	Croton soliman Schltdl. & Cham.		DS	NA	NA	-	58
Magnoliophyta	Euphorbiaceae	N	Euphorbia bracteata Jacq.		SST	PF, TDF	Zap	-	34
Magnoliophyta	Euphorbiaceae	N	Euphorbia dioeca Kunth		NA	NA	Ixc	-	33
Magnoliophyta	Euphorbiaceae	N	Euphorbia heterophylla L.		NA	CT, OF, RMV, TDF	Mes	-	23
Magnoliophyta	Euphorbiaceae	N	Euphorbia hirta L.		SST	PF, TDF	Zap	-	34
Magnoliophyta	Euphorbiaceae	N	Euphorbia macropus (Klotzsch & Garcke) Boiss.		NA	NA	Ixc	-	33
Magnoliophyta	Euphorbiaceae	N	Euphorbia maculata L.		GUS	GRS, MCF, OF, PF, TSDF	Mes, Mxt, Tri	-	4
Magnoliophyta	Euphorbiaceae	N	Euphorbia nutans Lag.		IP	ECT (TDF-PF)	Zap	-	46(JF102)
Magnoliophyta	Euphorbiaceae	N	Euphorbia prostrata Aiton		DS, GUS	PF, TDF	Zap, Zoq	-	30, 34
Magnoliophyta	Euphorbiaceae	N	Euphorbia pulcherrima Willd. ex Klotzsch		CS, GUS	GRS, MCF, OF, PF, TSDF	Mes, Mxt, Tri, Zap	LC / -	4, 25
Magnoliophyta	Euphorbiaceae	N	Euphorbia schiedeana (Klotzsch & Garcke) Mayfield ex C. Nelson		IP	PF	Mix	-	46(JF102)
Magnoliophyta	Euphorbiaceae	N	Euphorbia tehuacana (Brandegee) V.W. Steinm.		SST	SHR	Maz	- / A	46(JF102)
Magnoliophyta	Euphorbiaceae	N	Euphorbia tithymaloides L.	Pedilanthus tithymaloides (L.) Poit.	DS, GUS, RS, ENM	MCF, OF, PF, TDF, TEF, TSDF, TSF, TTF	Maz, Zoq	LC / -	24, 31, 42, 58
Magnoliophyta	Euphorbiaceae	N	Hura polyandra Baill.		DS	NA	Mix	LC / -	18,58
Magnoliophyta	Euphorbiaceae	N	Jatropha curcas L.		DS, NS, SST	MCF, OF, PF, SHR, TDF, TEF	Zap, Zoq	LC / -	20, 30, 58
Magnoliophyta	Euphorbiaceae	N	Jatropha neopauciflora Pax		NA	NA	Ixc	VU / -	33
Magnoliophyta	Euphorbiaceae	N	Pedilanthus pulchellus Dressler	Euphorbia conzattii V.W. Steinm.	NA	NA	Mes, Zap		25
Magnoliophyta	Euphorbiaceae	I	Ricinus communis L.		IPD, NS	GRS, MCF, ODC, OF, PF, RMV, SHR, TEF, TSDF, TSF	Chi, Cho, Cui, Ixc, Maz, Mes, Mix, Mxt, Nah, Tri, Zap, Zoq		46(JF102), 4, 14, 20, 24, 25, 27, 30, 31, 32, 33, 42, 60, 61, 67.
Magnoliophyta	Fabaceae	N	Acacia farnesiana (L.) Willd.	Vachellia farnesiana (L.) Wight & Arn.	CBS, DS, IP, IPD	MCF, OF, PF, SHR, TDF, TEF, TTF	Mxt, Zap	LC / -	46(JF102), 20, 34, 57, 58, 63
Magnoliophyta	Fabaceae	N	Acacia pennatula (Schltdl. & Cham.) Benth.	Vachellia pennatula (Schltdl. & Cham.) Benth.	CBS, ENM, MSS	OF, PF, TDF	Mix, Mxt, Zap, Zoq		46(JF102), 34, 63
Magnoliophyta	Fabaceae	N	Acacia tequilana S. Watson	Acaciella tequilana (S. Watson) Britton & Rose	NA	OF	Mxt		63
Magnoliophyta	Fabaceae	N	Acaciella angustissima (Mill.) Britton & Rose		CS, NCC, RS	PF, TDF	Zap	LC / -	34
Magnoliophyta	Fabaceae	N	Acosmium panamense (Benth.) Yakovlev	Leptobium panamense (Benth.) Yakovlev	IP, IPD, GUS, DS	MCF, OF, PF, SHR, TDF, TEF, TSF	Mix, Zap, Zoq	- / A	46(JF102), 15, 16, 20, 30, 31
Magnoliophyta	Fabaceae	N	Andira galeottiana Standl.		IPD	MCF, OF, PF, TEF	Chi	VU / -	13
Magnoliophyta	Fabaceae	N	Ateleia albolutescens Mohlenbr.		MSS	NA	Zoq	EN / -	30
Magnoliophyta	Fabaceae	N	Brongniartia mollis Kunth		NA	OF	Mxt		63
Magnoliophyta	Fabaceae	N	Calliandra houstoniana (Mill.) Standl.		CS	NA	Mes, Zap, Zoq	LC / -	25, 31
Magnoliophyta	Fabaceae	I	Cassia fistula L.		CS, DS, RS, IPD	NA	Mix, Zoq	LC / -	15, 31
Magnoliophyta	Fabaceae	N	Cassia grandis L.		RS, IPD	MFC, OF, PF, SHR, TDF, TEF	Zap	LC / -	20
Magnoliophyta	Fabaceae	N	Chamaecrista fagonioides (Vogel) H.S. Irwin & Barneby var. fagonioides		GUS	MFC, OF, PF, SHR, TDF, TEF	Zap		20
Magnoliophyta	Fabaceae	N	Chamaecrista hispidula (Vahl) H.S. Irwin & Barneby		DS, GUS, IPD	NA	Zoq		30, 31, 58
Magnoliophyta	Fabaceae	N	Crotalaria longirostrata Hook. & Arn.		DS	NA	Mes, Zap	LC / -	25, 58
Magnoliophyta	Fabaceae	N	Crotalaria pumila Ortega		NA	NA	Ixc, Mes, Zap	LC / -	25, 33
Magnoliophyta	Fabaceae	N	Crotalaria purshii DC.		GUS	ECT (OF-MCF)	Mix		46(JF102)
Magnoliophyta	Fabaceae	N	Crotalaria quercetorum Brandegee		CBS (GUS)	TSF	Mes		46(JF102)
Magnoliophyta	Fabaceae	N	Crotalaria sagittalis L.		CBS (GUS)	MCF, OF	Chi, Mix		46(JF102)
Magnoliophyta	Fabaceae	N	Dalea carthagenensis (Jacq.) J.F. Macbr.		NA	NA	Ixc		33
Magnoliophyta	Fabaceae	N	Dalea foliolosa (Aiton) Barneby		CBS, DS	PF, TDF	Zap		34
Magnoliophyta	Fabaceae	N	Dalea tomentosa (Cav.) Willd.		NA	NA	Ixc		33
Magnoliophyta	Fabaceae	N	Desmanthodium ovatum Benth.		NA	OF	Mxt		63
Magnoliophyta	Fabaceae	N	Desmodium amplifolium Hemsl.		NA	FF, MCF, OF, PF, RMV	Zap		62
Magnoliophyta	Fabaceae	N	Desmodium incanum (Sw.) DC.		DS	NA	NA		58
Magnoliophyta	Fabaceae	N	Diphysa americana (Mill.) M. Sousa	Diphysa robinioides Benth.	IP, SST	GRS, MCF OF, PF, TSDF, TSF	Mes, Mix, Mxt, Tri	LC / -	46(JF102), 4
Magnoliophyta	Fabaceae	N	Diphysa carthagenensis Jacq.		IP	OF, TDF, TSF	Zap		46(JF102), 58
Magnoliophyta	Fabaceae	N	Diphysa occidentalis Rose		NA	OF	Mxt	LC / -	63
Magnoliophyta	Fabaceae	N	Enterolobium cyclocarpum (Jacq.) Griseb.		DS	NA	NA	LC / -	58
Magnoliophyta	Fabaceae	N	Erythrina americana Mill.		IPD	PF, TDF	Zap		34
Magnoliophyta	Fabaceae	N	Erythrina berteroana Urb.		CBS, IP, NS	NA	Zoq		30, 31
Magnoliophyta	Fabaceae	N	Erythrina folkersii Krukoff & Moldenke		CBS	MFC, OF, PF, SHR, TDF, TEF	Zap	LC	20
Magnoliophyta	Fabaceae	N	Eysenhardtia polystachya (Ortega) Sarg.		ENM, GUS	OF, PF, TDF	Chi, Mxt, Zap, Zoq	LC / -	14, 31, 34, 63
Magnoliophyta	Fabaceae	N	Eysenhardtia punctata Pennell		CBS, ENM	GRS, ODC, OF, PF, RMV, SHR	Cho		61
Magnoliophyta	Fabaceae	N	Gliricidia sepium (Jacq.) Steud.		CBS, DS, NS, SST, IPD	GRS, MCF, OF, PF, SHR, TDF, TEF, TSDF, TTF	Chi, Mes, Mix, Mxt, Tri, Zap, Zoq	LC / -	46(JF102), 4, 15, 20, 30, 31, 58
Magnoliophyta	Fabaceae	N	Haematoxylum brasiletto H. Karst.		CS	MFC, OF, PF, SHR, TDF, TEF	Zap	LC	20
Magnoliophyta	Fabaceae	N	Hymenaea courbaril L.		DS, RS	MFC, OF, PF, SHR, TDF, TEF	Mes, Mix, Zap	LC / -	16, 20, 25, 58
Magnoliophyta	Fabaceae	N	Indigofera hartwegii Rydb.	Indigofera miniata Ortega	GUS	NA	Chi	LC / -	14
Magnoliophyta	Fabaceae	N	Indigofera suffruticosa Mill.		CBS	MFC, OF, PF, SHR, TDF, TEF	Zap		20
Magnoliophyta	Fabaceae	N	Inga latibracteata Harms	Inga xalapensis Benth.	NA	OF, FF, MCF, PF, RMV	Zap		62
Magnoliophyta	Fabaceae	N	Leucaena diversifolia (Schltdl.) Benth.		DS	OF	Mxt	LC / -	58, 63
Magnoliophyta	Fabaceae	N	Leucaena leucocephala (Lam.) de Wit		DS, IPD	SHR, TSF	Zap, Zoq		46(JF102), 31
Magnoliophyta	Fabaceae	N	Machaerium floribundum Benth.		DS	NA	Mix	LC / -	16, 58
Magnoliophyta	Fabaceae	N	Mimosa albida Humb. & Bonpl. ex Willd.	Mimosa albida Humb. & Bonpl. ex Willd. var. albida	CBS, MBD, NS, GUS, MSS, PCP	MCF, PF, SHR, TDF, TSF	Chi, Cui, Maz, Mes, Mix, Mxt, Zap	LC / -	46(JF102), 14, 25, 27, 34, 58
Magnoliophyta	Fabaceae	N	Mimosa luisana Brandegee		NA	CT, OF, RMV, TDF	Mes		23
Magnoliophyta	Fabaceae	N	Mimosa pudica L.		CBS, GUS	FF, MFC, OF, PF, RMV, SHR, TDF, TEF	Mes, Zap, Zoq	LC / -	20, 25, 30, 31, 62
Magnoliophyta	Fabaceae	N	Mimosa tenuiflora (Willd.) Poir.		SST	MFC, OF, PF, SHR, TDF, TEF	Zap		46(JF102), 20
Magnoliophyta	Fabaceae	I	Mucuna urens (L.) Medik.		NS	MCF, TSF	Mix		46(JF102)
Magnoliophyta	Fabaceae	N	Parkinsonia praecox (Ruiz & Pav. ex Hook.) Hawkins		NA	CT, OF, RMV, TDF	Mes		23
Magnoliophyta	Fabaceae	N	Phaseolus leptostachyus Benth.		DS	OF, PF, TDF	Mxt, Zap	LC / -	34, 63
Magnoliophyta	Fabaceae	N	Piscidia grandifolia (Donn. Sm.) I.M. Johnst.		NA	NA	Ixc	LC / -	33
Magnoliophyta	Fabaceae	N	Pithecellobium dulce (Roxb.) Benth.		ENM, DS, GUS	CT, OF, PF, RMV, TDF	Mes, Zap, Zoq	LC / -	23, 31, 34, 58
Magnoliophyta	Fabaceae	N	Poiretia punctata (Willd.) Desv.		MSS, CBS, IPD	MFC, OF, PF, SHR, TDF, TEF	Mix, Zoq, Zap		15, 20, 30, 31
Magnoliophyta	Fabaceae	N	Prosopis juliflora (Sw.) DC.		NA	NA	NA		58
Magnoliophyta	Fabaceae	N	Prosopis laevigata (Humb. & Bonpl. ex Willd.) M.C. Johnst.		ENM, DS, GUS, IPD	CT, OF, PF, RMV, TDF, TTF	Chi, Cui, Ixc, Maz, Mes, Mxt, Nah, Pop, Zap	LC / -	46(JF102), 23, 33, 34, 58
Magnoliophyta	Fabaceae	N	Rhynchosia longeracemosa M. Martens & Galeotti		IP	TDF	Maz, Mxt, Zap		46(JF102)
Magnoliophyta	Fabaceae	N	Senna alata (L.) Roxb.		SST	GRS, MCF, OF, PF, TSDF	Mes, Mxt, Tri	LC / -	4
Magnoliophyta	Fabaceae	I	Senna alexandrina Mill.		IPD	NA	Mix	LC	15
Magnoliophyta	Fabaceae	N	Senna atomaria (L.) H.S. Irwin & Barneby		DS, MSS CBS	GRS, MFC, OF, PF, SHR, TDF, TEF, TSDF	Mes, Mxt, Tri, Zap	LC / -	4, 20
Magnoliophyta	Fabaceae	N	Senna guatemalensis (Donn. Sm.) H.S. Irwin & Barneby		NA	NA	Ixc		33
Magnoliophyta	Fabaceae	N	Senna occidentalis (L.) Link		CBS, DS, IPD	PF, TDF	Mix, Zap		15, 34
Magnoliophyta	Fabaceae	N	Senna skinneri (Benth.) H.S. Irwin & Barneby		DS, IPD	NA	Mix	LC / -	15, 58
Magnoliophyta	Fabaceae	N	Senna spectabilis (DC.) H.S. Irwin & Barneby		IPD, NS	NA	Mix	LC	15
Magnoliophyta	Fabaceae	N	Sweetia panamensis Benth.	Leptolobium panamense (Benth.) Sch. Rodr. & A.M.G. Azevedo	ENM	NA	NA	LC / -	57
Magnoliophyta	Fabaceae	I	Tamarindus indica L.		CBS, IPD	NA	Mes, Mix, Zap	LC / -	15, 25, 60
Magnoliophyta	Fabaceae	N	Trifolium amabile Kunth		IPD	MFC, OF, PF, SHR, TDF, TEF	Cui, Zap	LC / -	20, 27
Magnoliophyta	Fabaceae	I	Vicia faba L.		IP	GRS, MCF, OF, PF, TSDF	Mes, Mxt, Tri		4
Magnoliophyta	Fabaceae	N	Zornia reticulata Sm.		NA	NA	Ixc		33
Magnoliophyta	Fabaceae	N	Zornia thymifolia Kunth		IP	MCF, PF	Cui, Mix		46(JF102), 16, 27, 58
Magnoliophyta	Fagaceae	N	Quercus acutifolia Née	Quercus conspersa Benth.	DS	OF	Ixc, Maz, Mxt, Zap	VU / -	46(JF102), 33, 63
Magnoliophyta	Fagaceae	N	Quercus candicans Née		DS, IPD, PCP	MCF, OF, PF	Cui, Maz, Mix, Mxt, Zap		46(JF102), 63
Magnoliophyta	Fagaceae	N	Quercus castanea Née		DS, SST	GRS, ODC, OF, PF, RMV, SHR, TDF	Cho, Ixc, Mxt, Zap		33, 34, 61, 63
Magnoliophyta	Fagaceae	N	Quercus conzattii Trel.		DS, IPD	MCF, OF, PF, TEF, TSF	Chi, Mes, Mix, Zap	LC / -	46(JF102), 14, 32
Magnoliophyta	Fagaceae	N	Quercus crassifolia Bonpl.		NA	OF	Mes, Mxt, Zap	LC / -	25, 63
Magnoliophyta	Fagaceae	N	Quercus crassipes Bonpl.		DS	NA	NA	LC / -	58
Magnoliophyta	Fagaceae	N	Quercus crispifolia Trel.		NA	NA	Mes, Zap		25
Magnoliophyta	Fagaceae	N	Quercus deserticola Trel.		NA	OF	Mxt	LC / -	63
Magnoliophyta	Fagaceae	N	Quercus dysophylla Benth.	Quercus x dysophylla Benth.	NA	OF	Mxt		63
Magnoliophyta	Fagaceae	N	Quercus elliptica Née		DS	MCF, OF, PF	Chi, Cui, Maz, Mix, Zap, Zoq		46(JF102), 16, 58
Magnoliophyta	Fagaceae	N	Quercus glaucescens Bonpl.		DS, IPD	MCF, OF, PF, TEF	Mix, Zap		46(JF102)
Magnoliophyta	Fagaceae	N	Quercus laeta Liebm.		NA	OF	Mxt	LC / -	63
Magnoliophyta	Fagaceae	N	Quercus laurina Bonpl.		DS, MSS	MCF, OF, PF, TDF	Chi, Maz, Mes, Nah, Zap		46(JF102), 34
Magnoliophyta	Fagaceae	N	Quercus liebmannii Oerst. ex Trel.		NA	OF	Mxt	LC / -	63
Magnoliophyta	Fagaceae	N	Quercus obtusata Bonpl.		NA	OF	Mxt	LC / -	63
Magnoliophyta	Fagaceae	N	Quercus oleoides Schltdl. & Cham.		DS, GUS	MFC, OF, PF, SHR, TDF, TEF	Mix, Zap	NT / -	16, 20, 58
Magnoliophyta	Fagaceae	N	Quercus peduncularis Née		DS	MCF, OF, PF	Cui, Mes, Mix, Zap		46(JF102), 25
Magnoliophyta	Fagaceae	N	Quercus pinnativenulosa C.H. Mull.		DS	MCF, PF	Maz, Mes, Zap		46(JF102)
Magnoliophyta	Fagaceae	N	Quercus polymorpha Schltdl. & Cham.		GUS	OF, PF	Nah, Zap		46(JF102)
Magnoliophyta	Fagaceae	N	Quercus rugosa Née		NA	OF	Mxt	LC / -	63
Magnoliophyta	Fagaceae	N	Quercus salicifolia Née		NA	FF, MCF, OF, PF, RMV	Zap	LC / -	62
Magnoliophyta	Fagaceae	N	Quercus sapotifolia Liebm.		DS, IPD	NA	Mix	LC / -	16, 58
Magnoliophyta	Fagaceae	N	Quercus scytophylla Liebm.		DS	OF, PF	Maz, Mix, Mxt, Nah, Zap		46(JF102)
Magnoliophyta	Fagaceae	N	Quercus skinneri Benth.		NA	FF, MCF, OF, PF, RMV	Zap	VU / -	62
Magnoliophyta	Fouquieriaceae	N	Fouquieria formosa Kunth		NA	CT, OF, RMV, TDF	Mes	LC	23
Magnoliophyta	Garryaceae	N	Garrya laurifolia Benth.		NA	OF	Mxt		63
Magnoliophyta	Gentianaceae	I	Chelonanthus alatus (Aubl.) Pulle	Irlbachia alata (Aubl.) Maas	CBS, ENM, IPD	MCF, TEF, TSF	Zap		46(JF102), 32
Magnoliophyta	Gentianaceae	N	Halenia brevicornis (Kunth) G. Don		NA	OF	Mxt		63
Magnoliophyta	Geraniaceae	I	Erodium moschatum (L.) L'Hér.		MSS	MCF, PF	Cui		27
Magnoliophyta	Geraniaceae	N	Geranium mexicanum Kunth		DS	NA	NA		58
Magnoliophyta	Geraniaceae	N	Geranium oaxacanum H. E. Moore		DS, ENM, RS	PF, TDF	Zap		34
Magnoliophyta	Geraniaceae	N	Geranium seemannii Peyr.		GUS	MCF, TEF, TSF	Zap		32
Magnoliophyta	Gesneriaceae	N	Achimenes dulcis C.V. Morton		NCC	MCF, TEF, TSF	Zap		32
Magnoliophyta	Gesneriaceae	N	Columnea schiedeana Schltdl.		GUS	NA	Chi		14
Magnoliophyta	Gesneriaceae	N	Diastema aff. racemiferum Benth.		NS	TSF	Chi		46(JF102)
Magnoliophyta	Gesneriaceae	N	Moussonia deppeana (Schltdl. & Cham.) Hanst.		IP	FF, MCF, OF, PF, RMV	Maz, Zap		46(JF102), 62
Magnoliophyta	Gesneriaceae	N	Moussonia larryskogii Ram.-Roa		IP	MCF	Maz		46(JF102)
Magnoliophyta	Gesneriaceae	N	Sinningia incarnata (Aubl.) D.L. Denham		DS	NA	Mix		16, 58
Magnoliophyta	Guamatelaceae	N	Guamatela tuerckheimii Donn. Sm.		NA	FF, MCF, OF, PF, RMV	Zap		62
Magnoliophyta	Heliconiaceae	N	Heliconia bourgaeana Petersen		SST	TSF	Maz, Mes		46(JF102)
Magnoliophyta	Hymenophyllaceae	N	Hymenophyllum myriocarpum Hook.		NA	FF, MCF, OF, PF, RMV	Zap		62
Magnoliophyta	Hymenophyllaceae	N	Hymenophyllum polyanthos (Sw.) Sw.		NA	FF, MCF, OF, PF, RMV	Zap		62
Magnoliophyta	Hymenophyllaceae	N	Trichomanes radicans Sw.		NA	FF, MCF, OF, PF, RMV	Zap		62
Magnoliophyta	Hypericaceae	N	Ascyrum hypericoides L.	Hypericum hypericoides (L.) Crantz	NA	FF, MCF, OF, PF, RMV	Zap		62
Magnoliophyta	Hypericaceae	N	Hypericum silenoides Juss.		NA	FF, MCF, OF, PF, RMV	Zap		62
Magnoliophyta	Hypericaceae	N	Vismia camparaguey Sprague & L.Riley		NA	FF, MCF, OF, PF, RMV	Zap	LC / -	62
Magnoliophyta	Iridaceae	I	Crocosmia crocosmiiflora (Lemoine) N.E. Br.	Crocosmia x crocosmiiflora (Lemoine) N.E. Br.	NA	FF, MCF, OF, PF, RMV	Zap		62
Magnoliophyta	Iridaceae	N	Neomarica variegata (M. Martens & Galeotti) Henrich & Goldblatt	Trimezia variegata (M. Martens & Galeotti) Ravenna	CBS	TEF	Chi		46(JF102)
Magnoliophyta	Krameriaceae	N	Krameria paucifolia Rose (Rose)		DS	NA	NA		58
Magnoliophyta	Lamiaceae	N	Agastache mexicana (Kunth) Lint & Epling		DS	NA	NA		58
Magnoliophyta	Lamiaceae	N	Clinopodium brownei (Sw.) Kuntze		DS, NS, PCP	NA	Zoq		31
Magnoliophyta	Lamiaceae	N	Clinopodium macrostemum (Moc. & Sessé ex Benth.) Kuntze		DS, NS	MCF, OF, PF, TDF	Chi, Cui, Mix, Mxt, Zap		46(JF102), 34, 58, 63, 64
Magnoliophyta	Lamiaceae	N	Clinopodium mexicanum (Benth.) Govaerts		CBS, DS, NS	GRS, ODC, OF, PF, RMV, SHR, TDF	Cho, Ixc, Zap		33, 34, 61
Magnoliophyta	Lamiaceae	N	Cunila lythrifolia Benth.		RS	OF	Maz		46(JF102)
Magnoliophyta	Lamiaceae	N	Cunila polyantha Benth.		NA	NA	Mes, Zap		25
Magnoliophyta	Lamiaceae	N	Hyptis mutabilis (Rich.) Briq.	Cantinoa mutabilis (Rich.) Harley & J.F.B. Pastore	IP	OF	Maz, Zap		46(JF102)
Magnoliophyta	Lamiaceae	N	Hyptis suaveolens (L.) Poit.	Mesosphaerum suaveolens (L.) Kuntze	ENM	NA	NA		57
Magnoliophyta	Lamiaceae	N	Hyptis verticillata Jacq.	Condea verticillata (Jacq.) Harley & J.F.B. Pastore	CBS, DS	NA	Zoq		31
Magnoliophyta	Lamiaceae	N	Lepechinia caulescens (Ortega) Epling		NA	OF	Mxt		63
Magnoliophyta	Lamiaceae	I	Marrubium vulgare L.		DS, ENM, SST	GRS, MCF, ODC, OF, PF, RMV, SHR, TDF	Cho, Cui, Ixc, Mes, Mxt, Zap	NT / -	25, 27, 28, 33, 34, 57, 61
Magnoliophyta	Lamiaceae	I	Mentha citrata Ehrn.	Mentha aquatica L.	GUS, IP	NA	Chi	LC / -	14
Magnoliophyta	Lamiaceae	I	Mentha longifolia (L.) L.		NA	OF, PF	Zap	LC	64
Magnoliophyta	Lamiaceae	I	Mentha piperita L.	Mentha x piperita L.	CBS, DS, NS	OF, PF	Zap, Zoq		30, 31, 64
Magnoliophyta	Lamiaceae	I	Mentha pulegium L.		CBS, DS	MCF, TEF, TSF	Zap	LC / -	32
Magnoliophyta	Lamiaceae	I	Mentha spicata L.		CBS (NS), DS	GRS, MCF, OF, PF, TEF, TSDF, TSF	Mes, Mix, Tri, Zap	LC / -	4, 32
Magnoliophyta	Lamiaceae	I	Ocimum africanum Lour.	Ocimum x africanum Lour.	CBS, DS, GUS	NA	Zoq		31
Magnoliophyta	Lamiaceae	I	Ocimum basilicum L.		CBS, DS, GUS, MSS, NS, IPD	GRS, MCF, OF, PF, SHR, TDF, TEF, TSDF, TSF	Mes, Miz, Mxt, Tri, Zap		4, 15, 20, 25, 28, 32, 58, 64
Magnoliophyta	Lamiaceae	N	Ocimum campechianum Mill.	Ocimum micranthum Willd.	CBS, ENM, IP, IPD, MSS, NCC, SST	MCF, OF, PF, TEF, TSF	Chi, Mes, Mix, Zap		46(JF102), 13, 15, 32, 58
Magnoliophyta	Lamiaceae	N	Ocimum carnosum (Spreng.) Link & Otto ex Benth.		DS, GUS	NA	Zoq		31, 58
Magnoliophyta	Lamiaceae	I	Origanum vulgare L.		GUS	NA	Chi, Mes	LC / -	14, 60
Magnoliophyta	Lamiaceae	I	Plectranthus amboinicus (Lour.) Spreng.	Coleus amboinicus Lour.	NA	OF, PF	Zap		64
Magnoliophyta	Lamiaceae	N	Prunella vulgaris L.		DS	MCF, PF	Cui	LC / -	27
Magnoliophyta	Lamiaceae	I	Rosmarinus officinalis L.	Salvia rosmarinus Spenn.	CBS, GUS, MSS	GRS, MCF, ODC, OF, PF, RMV, SHR, TDF, TEF, TSDF	Cho, Cui, Mes, Mxt, Tri, Zoq, Zap		4, 20, 27, 31, 61
Magnoliophyta	Lamiaceae	N	Salvia adenophora Fernald		SST	PF, TDF	Zap		34
Magnoliophyta	Lamiaceae	N	Salvia candicans M. Martens & Galeotti		NA	NA	Ixc		33
Magnoliophyta	Lamiaceae	N	Salvia cinnabarina M. Martens & Galeotti		NA	OF	Mxt		63
Magnoliophyta	Lamiaceae	N	Salvia circinnata Cav.	Salvia amarissima Ortega	ENM, DS	GRS, ODC, OF, PF, RMV, SHR	Cho, Ixc, Mes		46(JF102), 33, 57, 61
Magnoliophyta	Lamiaceae	N	Salvia coccinea Buc'hoz ex Etl.		NA	OF	Mxt		63
Magnoliophyta	Lamiaceae	N	Salvia fruticulosa Benth.		CBS, ENM, PCP	OF	Mxt		63
Magnoliophyta	Lamiaceae	N	Salvia hispanica L.		NA	NA	NA		58
Magnoliophyta	Lamiaceae	N	Salvia lavanduloides Kunth		SST	OF	Cui, Mes, Mix, Zap		46(JF102), 25, 27
Magnoliophyta	Lamiaceae	I	Salvia macrophylla Benth.		NA	OF	Mxt		63
Magnoliophyta	Lamiaceae	N	Salvia melissodora Lag.		CBS, DS, GUS, NS	OF	Mxt		63
Magnoliophyta	Lamiaceae	N	Salvia mexicana L.		ENM	OF	Mxt		63
Magnoliophyta	Lamiaceae	N	Salvia microphylla Kunth		NA	MCF, OF, PF, TEF, TSF	Zap		32, 58, 64
Magnoliophyta	Lamiaceae	N	Salvia misella Kunth		MSS, SST	PF, TDF	Zap		34
Magnoliophyta	Lamiaceae	N	Salvia oaxacana Fernald		ENM	NA	Ixc		33
Magnoliophyta	Lamiaceae	N	Salvia polystachia Cav.		DS, SST	MCF, OF	Maz, Mxt		46(JF102), 63
Magnoliophyta	Lamiaceae	N	Salvia purpurea Cav.		CBS	MCF, PF	Cui, Ixc, Mes		46(JF102), 27, 33
Magnoliophyta	Lamiaceae	N	Salvia sessei Benth.		NA	NA	Ixc	LC / -	33
Magnoliophyta	Lamiaceae	I	Salvia splendens Sellow ex Nees		NA	NA	NA		57
Magnoliophyta	Lamiaceae	N	Salvia stolonifera Benth.		NA	OF	Mxt		63
Magnoliophyta	Lamiaceae	N	Salvia thymoides Benth.		NA	NA	Ixc		33
Magnoliophyta	Lamiaceae	N	Salvia tiliifolia Vahl		NA	NA	Ixc		33
Magnoliophyta	Lamiaceae	N	Salvia urica Epling		NA	NA	NA		57
Magnoliophyta	Lamiaceae	I	Stachys officinalis (L.) Trevis.	Betonica officinalis L.	NA	OF, PF	Zap	LC	64
Magnoliophyta	Lamiaceae	N	Vitex mollis Kunth		DS, RS	NA	Zoq		30, 31, 58
Magnoliophyta	Lauraceae	N	Cinnamomum triplinerve (Ruiz & Pav.) Kosterm.	Aiouea montana (Sw.) R. Rohde	NA	NA	Mes, Zap		25
Magnoliophyta	Lauraceae	I	Cinnamomum verum J. Presl	Cinnamomum zeylanicum Blume	DS, GUS, PCP, RS	MFC, OF, PF, SHR, TDF, TEF	Chi, Mix, Zap, Zoq		14, 16, 20, 30, 31
Magnoliophyta	Lauraceae	I	Laurus nobilis L.		NS	GRS, MCF, OF, PF, TSDF	Mes, Mxt, Tri	LC / -	4
Magnoliophyta	Lauraceae	N	Litsea glaucescens Kunth	Litsea guatemalensis Mez	CBS, DS, PCP, GUS	GRS, MCF, ODC, OF, PF, RMV, SHR, TDF, TSF, TEF	Chi, Cho, Cui, Tri, Maz, Mes, Mix, Mxt, Nah, Zap, Zoq	LC / P	46(JF102), 13, 14, 20, 31, 34, 58, 61, 63
Magnoliophyta	Lauraceae	N	Ocotea helicterifolia (Meisn.) Hemsl.	Ocotea macrophylla Kunth	NA	FF, MCF, OF, PF, RMV	Zap	LC / -	62
Magnoliophyta	Lauraceae	N	Persea americana Mill.		DS, GUS, MSS, NS, IP	MCF, FF, GRS, ODC, OF, PF, RMV, SHR, TDF, TEF, TSDF, TSF, TTF	Chi, Cho, Maz, Mes, Mxt, Tri, Zap, Zoq	LC / -	4, 14, 16, 24, 25, 30, 31, 32, 42, 58, 61, 62
Magnoliophyta	Lauraceae	N	Persea liebmannii Mez	Persea flavifolia Lundell	CS	FF, MCF, OF, PF, RMV, TEF	Chi, Zap	LC / -	13, 62
Magnoliophyta	Lauraceae	N	Persea schiedeana Ness		DS, IP	MCF, OF, PF, TEF, TSF	Chi, Zap	EN / -	13, 32
Magnoliophyta	Lentibulariaceae	N	Pinguicula lilacina Schltdl. & Cham.		SST	PF	Mix		46(JF102)
Magnoliophyta	Lentibulariaceae	N	Pinguicula moranensis Kunth		GUS	MCF, OF, PF, TEF, TSF	Maz, Mix, Zap		46(JF102), 32
Magnoliophyta	Liliaceae	N	Calochortus barbatus (Kunth) Painter		NA	OF	Mxt		63
Magnoliophyta	Loasaceae	N	Mentzelia hispida Willd.		SST	PF, TDF	Zap		34
Magnoliophyta	Loasaceae	N	Schismocarpus pachypus S.F. Blake		CBS, DS, PCP	NA	Mes, Zap		25
Magnoliophyta	Loranthaceae	N	Psittacanthus calyculatus (DC.) G. Don		IP	SHR	Chi, Zap		46(JF102), 14
Magnoliophyta	Loranthaceae	N	Struthanthus quercicola (Schltdl. & Cham.) Blume	Struthanthus densiflorus (Benth.) Standl.	GUS, MSS	OF	Chi, Maz		46(JF102), 14
Magnoliophyta	Lythraceae	N	Cuphea aequipetala Cav.		DS	FF, MCF, OF, PF, RMV, TEF, TSF	Mix, Mxt, Zap		46(JF102), 32, 62, 63
Magnoliophyta	Lythraceae	N	Cuphea calophylla Cham. & Schltdl.		NA	NA	Mes, Zap		25
Magnoliophyta	Lythraceae	N	Cuphea cyanea Moc. & Sessé ex DC.		IP	OF	Mxt		63
Magnoliophyta	Lythraceae	N	Cuphea hyssopifolia Kunth		DS	MCF	Maz		46(JF102), 58
Magnoliophyta	Lythraceae	N	Cuphea ignea A. DC.		NA	MCF, TEF, TSF	Zap		32
Magnoliophyta	Lythraceae	N	Heimia salicifolia Link		NA	NA	Mes, Zap		25
Magnoliophyta	Lythraceae	I	Punica granatum L.		DS, GUS, RS	MFC, OF, PF, SHR, TDF, TEF	Mes, Mix, Zap	LC / -	16, 20, 60
Magnoliophyta	Magnoliaceae	N	Magnolia dealbata Zucc.	Magnolia macrophylla var. dealbata (Zucc.) D.L. Johnson	DS	FF, MCF, OF, PF, RMV, TEF, TSF	Zap	NT / P	32, 62
Magnoliophyta	Magnoliaceae	N	Magnolia mexicana DC.	Talauma mexicana (DC) G. Don	CS, DS, NS	MFC, OF, PF, SHR, TDF, TEF	Zap, Zoq	VU / A	20, 30, 31, 58
Magnoliophyta	Magnoliaceae	N	Magnolia schiedeana Schltdl.		CS	MFC, OF, PF, SHR, TDF, TEF	Zap	VU / A	46(JF102), 20, 58
Magnoliophyta	Malpighiaceae	N	Byrsonima crassifolia (L.) Kunth		DS, GUS, SST	GRS, MCF, OF, PF, TSDF	Chi, Mes, Mix, Mxt, Tri, Zap, Zoq	LC / -	46(JF102), 4, 16, 25, 30, 31, 58
Magnoliophyta	Malpighiaceae	N	Echinopterys eglandulosa (A. Juss.) Small		NA	CT, OF, RMV, TDF	Mes		23
Magnoliophyta	Malpighiaceae	N	Galphimia glauca Cav.		NA	OF	Mxt		63
Magnoliophyta	Malpighiaceae	N	Gaudichaudia galeottiana (Nied.) Chodat		NA	NA	Ixc		33
Magnoliophyta	Malpighiaceae	N	Malpighia mexicana A. Juss.		DS	NA	NA		58
Magnoliophyta	Malvaceae	I	Abelmoschus moschatus Medik.		IP	NA	Zoq		31
Magnoliophyta	Malvaceae	N	Anoda cristata (L.) Schltdl.		DS	OF, RMV, TSF	Chi, Ixc, Mix, Zap		46(JF102), 14, 33
Magnoliophyta	Malvaceae	N	Chiranthodendron pentadactylon Larreat.		CS, MSS	PF	Zap	- / A	46(JF102), 58
Magnoliophyta	Malvaceae	N	Guazuma ulmifolia Lam.	Guazuma tomentosa Kunth	DS, IP, IPD, SST	MCF, OF, PF, SHR, TDF, TEF, TSF, TTF	Maz, Mes, Mix, Zap, Zoq		46(JF102), 16, 18, 20, 22, 25, 30, 31, 58
Magnoliophyta	Malvaceae	N	Helicteres guazumifolia Kunth		CBS	OF	Zoq		46(JF102)
Magnoliophyta	Malvaceae	N	Heliocarpus americanus L.		SST	NA	Zoq	LC / -	30, 31
Magnoliophyta	Malvaceae	N	Heliocarpus appendiculatus Turcz.		IP, PCP, SST, MSS	MCF, OF, PF, RMV, SHR, TDF, TEF, TSF	Chi, Mes, Mix, Zap		46(JF102), 20
Magnoliophyta	Malvaceae	N	Heliocarpus donnellsmithii Rose		NA	NA	Mix		18
Magnoliophyta	Malvaceae	I	Hibiscus rosa-sinensis L.		RS	MFC, OF, PF, SHR, TDF, TEF	Zap		20
Magnoliophyta	Malvaceae	I	Hibiscus sabdariffa L.		GUS	NA	Zap, Zoq		30, 31, 67
Magnoliophyta	Malvaceae	I	Malva parviflora L.		DS, GUS, IPD, MSS, SST	GRS, MCF, ODC, OF, PF, RMV, SHR, TDF, TEF, TSF	Cho, Cui, Ixc, Zap		46(JF102), 27, 32, 33, 34, 61, 64
Magnoliophyta	Malvaceae	N	Malvaviscus arboreus Cav.		DS, GUS, CBS	MFC, OF, PF, SHR, TDF, TEF	Chi, Zoq, Zap	LC / -	46(JF102), 20, 58
Magnoliophyta	Malvaceae	N	Melochia pyramidata L.		DS	CT, OF, RMV, TDF	Mes	LC / -	23, 58
Magnoliophyta	Malvaceae	N	Pavonia schiedeana Steud.		DS	NA	NA		58
Magnoliophyta	Malvaceae	N	Robinsonella mirandae Gómez Pompa		IP	TEF	Zoq	VU / -	46(JF102)
Magnoliophyta	Malvaceae	N	Sida acuta Burm. f.		CBS, DS, GUS, IPD	MFC, OF, PF, SHR, TDF, TEF	Cui, Mix, Zoq, Zap		15, 20, 27, 31, 58
Magnoliophyta	Malvaceae	N	Sida collina Schltdl.	Sida hyssopifolia C. Presl	NA	NA	Mes, Zap		25
Magnoliophyta	Malvaceae	N	Sida haenkeana C. Presl		SST	OF, TDF, TEF	Chi, Mix, Zap		46(JF102)
Magnoliophyta	Malvaceae	I	Sida rhombifolia L.		CBS, DS, IPD, MSS, SST	MCF, OF, PF, RMV, TDF, TEF, TSDF, TSF, TTF	Chi, Cui, Maz, Mes, Mix, Nau, Zap, Zoq		46(JF102), 15, 22, 24, 25, 30, 31, 32, 42, 58
Magnoliophyta	Malvaceae	N	Triumfetta dumetorum Schltdl.	Triumfetta bogotensis DC.	SST	GRS, MCF, OF, PF, TSDF	Mes, Mxt, Tri		4
Magnoliophyta	Malvaceae	N	Triumfetta grandiflora Vahl		NA	FF, OF, MCF, PF, RMV	Zap	LC / -	62
Magnoliophyta	Malvaceae	N	Triumfetta semitriloba Jacq.		DS	TDF	Mix		46(JF102)
Magnoliophyta	Malvaceae	N	Waltheria indica L.		IPD	TDF	Maz, Mxt		46(JF102), 58
Magnoliophyta	Martyniaceae	N	Martynia annua L.		CS	TDF	Maz		46(JF102)
Magnoliophyta	Melastomataceae	N	Arthrostemma ciliatum Pav. ex D. Don		DS	OF	Chi, Cui, Mes, Zap		46(JF102), 25
Magnoliophyta	Melastomataceae	N	Arthrostemma primaevum Almeda		NS	MCF	Chi		46(JF102)
Magnoliophyta	Melastomataceae	N	Clidemia setosa (Triana) Gleason		CBS, GUS	TSF	Chi		46(JF102)
Magnoliophyta	Melastomataceae	N	Conostegia xalapensis D. Don		NA	MCF, TEF, TSF	Mes, Zap	LC / -	25, 32, 58
Magnoliophyta	Melastomataceae	N	Heterocentron subtriplinervium (Link & Otto) A. Braun & C.D. Bouché	Heterocentron axillare Naudin	GUS, DS	FF, OF, MCF, PF, RMV	Mix, Zap		46(JF102), 62
Magnoliophyta	Melastomataceae	N	Leandra subseriata (Naudin) Cogn.		IP	MCF	Maz		46(JF102)
Magnoliophyta	Melastomataceae	N	Miconia chrysoneura Triana		DS	FF, OF, MCF, PF, RMV	Zap		62
Magnoliophyta	Melastomataceae	N	Miconia minutiflora (Bonpl.) DC.		NA	NA	Mes, Zap	LC / -	25
Magnoliophyta	Melastomataceae	N	Miconia schlechtendalii Cogn.		NA	FF, OF, MCF, PF, RMV	Zap		62
Magnoliophyta	Melastomataceae	N	Miconia sylvatica Naudin		NA	NA	Mes, Zap		25
Magnoliophyta	Melastomataceae	N	Tibouchina longifolia (Vahl) Baill.	Chaetogastra longifolia (Vahl) DC.	NA	FF, OF, MCF, PF, RMV	Zap		62
Magnoliophyta	Melastomataceae	N	Tibouchina scabriuscula (Schltdl.) Cogn.	Pleroma scabriusculum (P.J.F. Guim. & Michelang.) Triana	IPD	OF	Nah		46(JF102)
Magnoliophyta	Meliaceae	I	Azadirachta indica A. Juss.		ENM	NA	Zoq	LC / -	30, 31
Magnoliophyta	Meliaceae	N	Cedrela oaxacensis C. DC. & Rose		NA	CT, OF, RMV, TDF	Mes	EN / -	23
Magnoliophyta	Meliaceae	N	Cedrela odorata L.		CBS, ENM, DS	MCF, OF, PF, TDF, TEF, TSDF, TSF, TTF	Maz, Mix, Zoq	VU / Pr	15, 24, 31, 42
Magnoliophyta	Meliaceae	I	Melia azedarach L.		ENM	GRS, MCF, OF, PF, TSDF	Mes, Mxt, Tri	LC / -	4
Magnoliophyta	Meliaceae	N	Swietenia humilis Zucc.		DS, IPD	MFC, OF, PF, SHR, TDF, TEF	Mes, Zap	EN / -	20, 25, 58
Magnoliophyta	Meliaceae	N	Swietenia macrophylla King		DS	NA	NA	VU / -	58
Magnoliophyta	Meliaceae	N	Trichilia havanensis Jacq.		SST	GRS, MCF, OF, PF, TSDF	Mes, Mxt, Tri	LC / -	4
Magnoliophyta	Menispermaceae	N	Cissampelos pareira L.		DS, IP	FF, MCF, OF, PF, RMV, TEF	Chi, Mes, Mix, Mxt, Zap		46(JF102), 13, 16, 22, 58, 62
Magnoliophyta	Mettenusiaceae	N	Oecopetalum mexicanum Greenm. & C.H. Thomps.		CS	NA	Zoq		31
Magnoliophyta	Molluginaceae	N	Mollugo verticillata L.		DS	PF, TDF	Mes, Zap		25, 34, 58
Magnoliophyta	Moraceae	N	Dorstenia contrajerva L.		DS	NA	Mes, Zap		25
Magnoliophyta	Moraceae	N	Dorstenia drakena L.		NA	NA	NA		58
Magnoliophyta	Moraceae	N	Ficus cotinifolia Kunth		DS	NA	NA	LC / -	58
Magnoliophyta	Moraceae	N	Ficus lapathifolia (Liebm.) Miq.		ENM, IP	TEF	Zoq	VU / -	46(JF102)
Magnoliophyta	Moraceae	N	Ficus pertusa L. f.		DS	TSF	Mes, Zap		46(JF102)
Magnoliophyta	Moraceae	N	Poulsenia armata (Miq.) Standl.		IPD	TEF	Zoq		46(JF102)
Magnoliophyta	Muntingiaceae	N	Muntingia calabura L.		DS	NA	Mix		15, 58
Magnoliophyta	Musaceae	I	Musa paradisiaca L.	Musa x paradisiaca L.; Musa sapientum L.	DS, ENM, RS, NS	MCF, TEF, TSF	Mix, Zap, Zoq		16, 31, 32, 57
Magnoliophyta	Myrsinaceae	N	Ardisia compressa Kunth		MSS	PF	Mes, Zap	LC / -	46(JF102), 25
Magnoliophyta	Myrtaceae	I	Eucalyptus camaldulensis Dehnh.		RS, CBS	GRS, MFC, ODC, OF, PF, RMV, SHR, TDF, TEF	Cho, Mes, Zap	NT / -	20, 60, 61
Magnoliophyta	Myrtaceae	I	Eucalyptus globulus Labill.		IPD	GRS, MCF, OF, PF, TSDF	Mes, Mxt, Tri	LC / -	4
Magnoliophyta	Myrtaceae	N	Eugenia acapulcensis Steud.		DS	NA	Mix	LC / -	16, 58
Magnoliophyta	Myrtaceae	N	Eugenia capuli (Schltdl. & Cham.) Hook. & Arn.		DS	NA	NA	LC / -	58
Magnoliophyta	Myrtaceae	N	Morella cerifera (L.) Small	Myrica cerifera L.	CBS, PCP	FF, MCF, OF, PF, RMV	Zap, Zoq		31, 62
Magnoliophyta	Myrtaceae	N	Pimenta dioica (L.) Merr.		DS, GUS, MSS	MCF, OF, PF, TDF, TEF, TSDF, TSF, TTF	Maz, Zoq	LC / -	46(JF102), 24, 30, 31, 42
Magnoliophyta	Myrtaceae	N	Psidium guajava L.		DS, IPD, SST	GRS, MCF, ODC, OF, PF, RMV, SHR, TDF, TEF, TSDF, TSF, TTF	Chi, Cui, Maz, Mes, Mix, Mxt, Tri, Zap		46(JF102), 4, 13, 16, 20, 24, 25, 27, 30, 31, 32, 34, 42, 58, 60, 61
Magnoliophyta	Myrtaceae	N	Psidium guineense Sw.		DS	MCF, TDF, TEF, TSF	Maz, Mix, Zap, Zoq		46(JF102), 16, 31, 32, 58
Magnoliophyta	Myrtaceae	I	Psidium hypoglaucum Standl.	Psidium hasslerianum Bar. Rodr.	DS	MFC, OF, PF, SHR, TDF, TEF	Mix, Zap		20, 22
Magnoliophyta	Myrtaceae	N	Psidium salutare (Kunth) O. Berg		DS, GUS	NA	Zoq	LC / -	30, 31, 58
Magnoliophyta	Myrtaceae	N	Psidium sartorianum (O. Berg) Nied.	Psidium oligospermum DC.	IPD	PF, TDF, TSF	Mix, Zap		46(JF102)
Magnoliophyta	Myrtaceae	N	Ugni myricoides (Kunth) O. Berg		DS	PF	Chi		46(JF102)
Magnoliophyta	Nyctaginaceae	N	Boerhavia coccinea Mill.		DS	NA	NA		58
Magnoliophyta	Nyctaginaceae	I	Bougainvillea glabra Choisy		RS	MCF, GRS, ODC, OF, PF, RMV, SHR, TDF, TEF, TSDF	Cho, Mes, Mxt, Tri, Zap, Zoq	LC / -	4, 20, 30, 31, 61
Magnoliophyta	Nyctaginaceae	I	Bougainvillea spectabilis Willd.		RS	MCF, PF	Cui, Mes, Mxt		27, 28, 60
Magnoliophyta	Nyctaginaceae	N	Mirabilis jalapa L.		DS, IP	GRS, ODC, OF, PF, RMV, SHR, TDF	Cho, Ixc, Zap		33, 34, 58, 61
Magnoliophyta	Nyctaginaceae	N	Salpianthus macrodontus Standl.		ENM	NA	NA		57
Magnoliophyta	Nyctaginaceae	N	Salpianthus purpurascens (Cav. ex Lag.) Hook. & Arn.		DS, ENM, IPD, MSS, SST	PF, TDF	Zap		34
Magnoliophyta	Oleaceae	N	Fraxinus uhdei (Wenz.) Lingelsh.		CBS, DS, RS	GRS, MCF, ODC, OF, PF, RMV, SHR, TDF, TEF, TSF	Cho, Zap	LC / -	32, 34, 58, 61
Magnoliophyta	Oleaceae	N	Osmanthus americanus (L.) Benth. & Hook. f. ex A. Gray	Cartrema americana (L.) G.L. Nesom	NA	FF, OF, MCF, PF, RMV	Zap		62
Magnoliophyta	Onagraceae	N	Fuchsia encliandra (Zucc.) Steud.		NA	OF	Mxt		63
Magnoliophyta	Onagraceae	N	Fuchsia microphylla Kunth		SST	MCF	Nah		46(JF102)
Magnoliophyta	Onagraceae	N	Gaura coccinea Pursh	Oenothera suffrutescens (Ser.) W.L. Wagner & Hoch	NA	NA	Ixc		33
Magnoliophyta	Onagraceae	N	Lopezia racemosa Cav.		SST, IPD	FF, MCF, OF, PF, RMV	Mix, Nah, Zap		46(JF102), 62
Magnoliophyta	Onagraceae	N	Oenothera pubescens Willd. ex Spreng.		DS	MCF, PF	Cui, Ixc		27, 33
Magnoliophyta	Onagraceae	N	Oenothera rosea L’Hér. ex Aiton		IP, SST	MCF, PF, TDF, TEF, TSF	Chi, Cui, Ixc, Maz, Mix, Mxt		46(JF102), 14, 27, 32, 33, 58
Magnoliophyta	Orchidaceae	N	Dichaea glauca (Sw.) Lindl.		NS	MCF, OF, PF	Cui, Maz, Zap		46(JF102)
Magnoliophyta	Orchidaceae	N	Dichaea neglecta Schltr.		CBS	MCF, TEF, TSF	Zap		32
Magnoliophyta	Orchidaceae	N	Dichromanthus cinnabarinus (Lex.) Garay		NA	NA	Ixc		33
Magnoliophyta	Orchidaceae	N	Euchile karwinskii (Mart.) Christenson	Prosthechea karwinskii (Mart.) J.M.H. Shaw	NA	NA	Ixc	- / A	33
Magnoliophyta	Orchidaceae	N	Maxillaria cucullata Lindl.		CBS	FF, MCF, OF, PF, RMV, TEF, TSF	Zap		32, 62
Magnoliophyta	Orchidaceae	N	Pleurothallis cardiothallis Rchb. f.		GUS	NA	Chi		14
Magnoliophyta	Orobanchaceae	N	Castilleja arvensis Schltdl. & Cham.		IP	MCF, TEF, TSF	Zap		32
Magnoliophyta	Orobanchaceae	N	Castilleja tenuifolia M. Martens & Galeotti		NA	NA	Ixc		33
Magnoliophyta	Orobanchaceae	N	Conopholis alpina Liebm.		NA	OF	Ixc, Mxt		33, 63
Magnoliophyta	Orobanchaceae	N	Lamourouxia viscosa Kunth		DS, IPD	OF	Mix		46(JF102)
Magnoliophyta	Orobanchaceae	N	Melasma physalodes (D. Don) Melch.		CS	TSF	Zap		46(JF102)
Magnoliophyta	Oxalidaceae	N	Oxalis intermedia A. Rich.	Oxalis latifolia Kunth	CBS (NS)	OF	Mix		46(JF102)
Magnoliophyta	Papaveraceae	N	Argemone mexicana L.		DS, GUS, IPD, NS	PF, SHR, TDF	Ixc, Zap		46(JF102), 33, 34, 58, 67
Magnoliophyta	Papaveraceae	N	Argemone ochroleuca Sweet		CBS	GRS, ODC, OF, PF, RMV, SHR	Cho		61
Magnoliophyta	Papaveraceae	N	Argemone platyceras Link & Otto		CBS, MSS	GRS, ODC, OF, PF, RMV, SHR	Cho		46(JF102), 61
Magnoliophyta	Papaveraceae	N	Bocconia arborea S. Watson		GUS, DS, IP, IPD	MCF, PF, TSF	Chi, Cui, Maz, Mes, Zap		46(JF102), 25
Magnoliophyta	Papaveraceae	N	Bocconia frutescens L.		ENM, IP, SST	MCF, TEF, TSF	Chi, Maz, Mix, Zap		46(JF102), 32
Magnoliophyta	Passifloraceae	N	Passiflora ciliata Aiton		CBS	NA	Zoq		30
Magnoliophyta	Passifloraceae	N	Passiflora exsudans Zucc.		DS	NA	NA		58
Magnoliophyta	Passifloraceae	I	Passiflora suberosa L.		NA	NA	Ixc		33
Magnoliophyta	Passifloraceae	N	Turnera diffusa Willd. ex Schult.		IPD	NA	Ixc		33
Magnoliophyta	Passifloreacea	N	Passiflora ligularis Juss.		NA	OF, PF	Zap		64
Magnoliophyta	Pentaphylacaceae	N	Ternstroemia lineata DC.	Ternstroemia pringlei Dc.	CS, DS, GUS, NS, CBS	MCF, OF, PF, SHR, TDF, TEF	Maz, Nah, Mix, Zap		46(JF102), 20
Magnoliophyta	Pentaphylacaceae	N	Ternstroemia aff. sylvatica Schltdl. & Cham.		NS	OF	Chi		46(JF102)
Magnoliophyta	Pentaphylacaceae	N	Ternstroemia tepezapote Schltdl. & Cham.	Ternstroemia oocarpa (Rose) Melch.	NS	FF, MCF, OF, PF, RMV	Maz, Zap		46(JF102), 62
Magnoliophyta	Petiveriaceae	N	Petiveria alliacea L.		MSS, RS, CBS	MFC, OF, PF, SHR, TDF, TEF, TSDF, TSF, TTF	Maz, Mes, Zap		46(JF102), 20, 24, 42, 58
Magnoliophyta	Phyllanthaceae	N	Phyllanthus niruri L.		GUS	NA	Zoq		31, 58
Magnoliophyta	Phyllonomaceae	N	Phyllonoma laticuspis (Turcz.) Engl.		IPD	FF, MCF, OF, PF, RMV	Maz, Mes, Mix, Zap		46(JF102), 62
Magnoliophyta	Phytolaccaceae	N	Agdestis clematidea Moc. & Sessé ex DC.		MSS	NA	Zoq		30, 31
Magnoliophyta	Phytolaccaceae	N	Phytolacca icosandra L.		SST	MCF	Ixc, Nah, Zap		46(JF102), 33
Magnoliophyta	Phytolaccaceae	N	Phytolacca rivinoides Kunth & C.D. Bouché		SST	NA	Zoq		31
Magnoliophyta	Piperaceae	N	Peperomia alpina (Sw.) A. Dietr.		SST	TEF	Mix		46(JF102)
Magnoliophyta	Piperaceae	N	Peperomia blanda (Jacq.) Kunth		CBS, PCP, SST	MCF	Chi, Cui, Maz		46(JF102)
Magnoliophyta	Piperaceae	N	Peperomia clavigera Standl. & Steyerm.		DS	TSF	Chi		46(JF102)
Magnoliophyta	Piperaceae	N	Peperomia glabella (Sw.) A. Dietr.		SST	TEF	Chi		46(JF102)
Magnoliophyta	Piperaceae	N	Peperomia leptophylla Miq.		CBS, DS, IPD, MSS	MCF, OF	Chi, Maz		46(JF102)
Magnoliophyta	Piperaceae	N	Peperomia pellucida (L.) Kunth		SST	NA	Mix		18, 19
Magnoliophyta	Piperaceae	N	Peperomia peltilimba C. DC. ex Trel.		CS	MCF, TEF, TSF	Chi, Zap		46(JF102), 32
Magnoliophyta	Piperaceae	I	Peperomia quadrangularis (J.V. Thomps.) A. Dietr.		CBS	OF, PF, TSF	Maz, Mes, Zap		46(JF102)
Magnoliophyta	Piperaceae	N	Peperomia quadrifolia (L.) Kunth		NA	OF, FF, MCF, PF, RMV	Zap		62
Magnoliophyta	Piperaceae	N	Piper aduncum L.	Piper scabrum Lam.	IP, RS	MCF, OF, TEF, TSF	Chi, Mes, Mix, Zap		46(JF102), 15, 25, 58
Magnoliophyta	Piperaceae	N	Piper amalago L.		CBS, DS, RS, IPD, PCP	MFC, OF, PF, SHR, TDF, TEF, TSF	Mix, Zap		46(JF102), 15, 20, 34
Magnoliophyta	Piperaceae	N	Piper auritum Kunth		CBS, DS, IP, GUS, IPD, SST	GRS, MCF, OF, PF, RMV, SHR, TDF, TEF, TSDF, TSF	Chi, Cui, Maz, Mes, Mix, Mxt, Nah, Tri, Zap, Zoq		46(JF102), 4, 13, 14, 15, 20, 22, 30, 31, 32, 34, 58
Magnoliophyta	Piperaceae	N	Piper chinantlense M. Martens & Galeotti		IPD	TEF	Chi		46(JF102)
Magnoliophyta	Piperaceae	N	Piper dioica L.		GUS	MFC, OF, PF, SHR, TDF, TEF	Zap		20
Magnoliophyta	Piperaceae	N	Piper sanctum (Miq.) Schltdl. ex C. DC.		DS	OF, PF	Mes, Zap	LC / -	58, 60, 64
Magnoliophyta	Piperaceae	N	Piper schiedeanum Steud.		DS, MSS, IPD, CBS	TEF	Chi, Mix	LC / -	46(JF102),15, 58
Magnoliophyta	Piperaceae	N	Piper tuberculatum Jacq.		SST	MFC, OF, PF, SHR, TDF, TEF	Mix, Zap		20, 22
Magnoliophyta	Piperaceae	N	Piper umbellatum L.		DS, MSS, SST, IP	MCF, OF, PF, TDF, TEF, TSDF, TSF, TTF	Chi, Maz, Mes, Zap		46(JF102), 14, 24, 25, 42
Magnoliophyta	Piperaceae	N	Piper unguiculatum Ruiz & Pav.		CBS	NA	Zoq		30, 31
Magnoliophyta	Plantaginaceae	N	Bacopa monnieri (L.) Wettst.		NA	NA	Ixc	LC / -	33
Magnoliophyta	Plantaginaceae	N	Mecardonia procumbens (Mill.) Small		CBS, ENM, NCC, SST	MCF, TEF, TSF	Mes, Zap		25, 32
Magnoliophyta	Plantaginaceae	N	Penstemon barbatus (Cav.) Roth		NA	NA	Ixc		33
Magnoliophyta	Plantaginaceae	N	Penstemon isophyllus B.L. Rob.		NA	OF	Mxt		63
Magnoliophyta	Plantaginaceae	N	Penstemon roseus (Cerv. ex Sweet) G. Don		CBS, GUS	GRS, ODC, OF, PF, RMV, SHR	Cho, Mxt		61, 63
Magnoliophyta	Plantaginaceae	I	Plantago australis Lam.		CS, SST	OF	Maz, Zap		46(JF102)
Magnoliophyta	Plantaginaceae	I	Plantago major L.		DS, IP, PCP, RS, NS	GRS, MCF, OF, PF, TEF, TSDF, TSF	Chi, Cui, Maz, Mes, Mix, Mxt, Nah, Tri, Zap	LC /-	46(JF102), 4, 32
Magnoliophyta	Plantaginaceae	N	Russelia coccinea (L.) Wettst.		CBS, DS	MCF, TEF	Chi, Mix		46(JF102)
Magnoliophyta	Plantaginaceae	N	Russelia obtusata S.F. Blake		NA	NA	Ixc		33
Magnoliophyta	Plantaginaceae	N	Russelia sarmentosa Jacq.		DS, IPD	MCF	Chi, Mix, Mxt, Zap		46(JF102), 14, 15, 16, 58
Magnoliophyta	Plantaginaceae	N	Scoparia dulcis L.		IPD	MCF	Mix, Zap		46(JF102), 16, 58
Magnoliophyta	Plantaginaceae	N	Stemodia verticillata (Mill.) Hassl.		CBS	TSF	Maz		46(JF102)
Magnoliophyta	Poaceae	I	Arundo donax L.		IPD, PCP	PF, RMV, TDF, TSF	Maz, Mes, Mix, Nah, Zap	LC / -	46(JF102), 25, 34, 60
Magnoliophyta	Poaceae	N	Cenchrus echinatus L.		GUS	PF, TDF	Zap		34
Magnoliophyta	Poaceae	I	Cymbopogon citratus (DC.) Stapf		CS, DS, RS, NS, IPD	MFC, OF, PF, SHR, TDF, TEF, TSDF, TSF, TTF	Maz, Mes, Mix, Zap, Zoq		16, 20, 24, 30, 31, 42, 60, 67
Magnoliophyta	Poaceae	N	Lasiacis ruscifolia (Kunth) Hitchc.		DS	NA	NA		58
Magnoliophyta	Poaceae	I	Oryza sativa L.		DS, GUS	MFC, OF, PF, SHR, TDF, TEF	Mix, Zap		16, 20
Magnoliophyta	Poaceae	I	Phragmites communis Trin.		PCP	NA	Chi	LC / -	14
Magnoliophyta	Poaceae	N	Piptochaetium fimbriatum (Kunth) Hitchc.		NA	NA	Ixc		33
Magnoliophyta	Poaceae	N	Setaria grisebachii E. Fourn.		NA	NA	Ixc		33
Magnoliophyta	Poaceae	N	Zea mays L.		CBS, DS, GUS, PCP	GRS, MCF, ODC, OF, PF, RMV, SHR, TDF, TEF, TSF	Chi, Cho, Mes, Mix, Mxt, Zap, Zoq		14, 16, 20, 25, 30, 31, 32, 58, 61
Magnoliophyta	Polemoniaceae	N	Loeselia coerulea (Cav.) G. Don		NA	NA	Ixc		33
Magnoliophyta	Polemoniaceae	N	Loeselia mexicana (Lam.) Brand		CBS, DS, IPD	MFC, OF, PF, SHR, TDF, TEF	Mes, Zap		20, 25, 34, 58
Magnoliophyta	Polemoniaceae	N	Loeselia pumila M. Martens & Galeotti) Walp.		CBS	PF, TDF	Zap		34
Magnoliophyta	Polygalaceae	N	Polygala floribunda Benth.		DS, SST	OF	Mix, Zoq		46(JF102), 31
Magnoliophyta	Polygalaceae	N	Polygala glochidiata Kunth		CBS	MCF, TEF, TSF	Zap		32
Magnoliophyta	Polygalaceae	N	Polygala longicaulis Kunth		DS	NA	NA		58
Magnoliophyta	Polygalaceae	N	Polygala paniculata L.		IPD	MCF	Chi		46(JF102)
Magnoliophyta	Polygalaceae	N	Polygala scoparia Kunth		NA	NA	Ixc		33
Magnoliophyta	Polygalaceae	N	Polygala variabilis Kunth	Polygala trichosperma L.	DS	NA	NA		58
Magnoliophyta	Polygonaceae	N	Ruprechtia fusca Fernald		GUS	TTF	Mes		46(JF102)
Magnoliophyta	Portulacaceae	I	Portulaca oleracea L.		DS	CT, OF, RMV, TDF	Mes	LC / -	23, 58
Magnoliophyta	Primulaceae	I	Anagallis arvensis L.	Lysimachia arvensis (L.) U. Manns & Anderb.	CBS, IPD	MCF, OF, PF, TSF	Cui, Ixc, Mix		46(JF102), 27, 33
Magnoliophyta	Primulaceae	N	Ardisia compressa Kunth		MSS	MCF, PF, TEF	Chi, Zap		46(JF102)
Magnoliophyta	Primulaceae	N	Myrsine juergensenii (Mez) Ricketson & Pipoly	Rapanea juergensenii Mez	DS	MCF, OF, PF, TEF	Chi		13, 58
Magnoliophyta	Primulaceae	N	Parathesis tenuis Standl.		NA	OF, FF, MCF, PF, RMV	Zap		62
Magnoliophyta	Ranunculaceae	N	Thalictrum gibbosum Lecoy.		NA	NA	Ixc		33
Magnoliophyta	Rhamnaceae	N	Adolphia infesta (Kunth) Meisn.		ENM	TDF	Maz		46(JF102)
Magnoliophyta	Rhamnaceae	N	Ceanothus caeruleus Lag.		IPD	OF, RMV	Mix, Mxt		46(JF102), 63
Magnoliophyta	Rhamnaceae	N	Colubrina elliptica (Sw.) Brizicky & W.L. Stern		ENM	NA	NA	LC / -	57
Magnoliophyta	Rhamnaceae	N	Gouania polygama (Jacq.) Urb.		NA	NA	Mix		18
Magnoliophyta	Rhamnaceae	N	Gouania stipularis DC.		SST	TSF	Chi, Zap		46(JF102)
Magnoliophyta	Rhamnaceae	N	Karwinskia humboldtiana (Schult.) Zucc.		DS	NA	NA	LC / -	58
Magnoliophyta	Rhamnaceae	N	Ziziphus amole (Sessé & Moc.) M.C. Johnst.	Sarcomphalus amole (Sessé & Moc.) Hauenschild	ENM	CT, OF, RMV, TDF	Maz, Mes		46(JF102), 23
Magnoliophyta	Rhizophoraceae	N	Rhizophora mangle L.		ENM	NA	NA	LC / A	57, 58
Magnoliophyta	Rosaceae	I	Eriobotrya japonica (Thunb.) Lindl.		ENM	NA	Mes, Zap		25, 57
Magnoliophyta	Rosaceae	N	Lindleya mespiloides Kunth		NA	NA	Ixc		33
Magnoliophyta	Rosaceae	N	Malacomeles denticulata (Kunth) Decne.		NA	OF	Ixc, Mxt		33, 63
Magnoliophyta	Rosaceae	I	Prunus persica (L.) Batsch		CBS, DS	MCF, PF	Cui, Mes, Zoq		27, 31, 60
Magnoliophyta	Rosaceae	N	Prunus serotina Ehrh.		NA	OF	Mxt	LC / -	63
Magnoliophyta	Rosaceae	I	Rosa alba L.	Rosa x alba L.	CBS (DS), NS	GRS, MCF, OF, PF, TSDF	Mes, Mxt, Tri		4
Magnoliophyta	Rosaceae	I	Rosa centifolia L.	Rosa x centifolia L.	NS	MCF, GRS, ODC, OF, PF, RMV, SHR, TDF, TEF	Cho, Zap		20, 61, 64
Magnoliophyta	Rosaceae	I	Rosa chinensis Jacq.		CBS, DS, RS, NS	NA	Zoq		30, 31
Magnoliophyta	Rosaceae	I	Rosa gallica L.		DS, RS	MCF, PF	Cui		27
Magnoliophyta	Rosaceae	I	Rosa virginiana Mill.		DS	GRS, MCF, OF, PF, TSDF	Mes, Mxt, Tri		4
Magnoliophyta	Rosaceae	N	Rubus adenotrichos Schltdl.		DS, ENM, MSS, NCC	PF, TDF	Mes, Zap, Zoq		25, 31, 34
Magnoliophyta	Rosaceae	I	Rubus idaeus L.		DS	GRS, MCF, OF, PF, TSDF	Mes, Mxt, Tri	LC / -	4
Magnoliophyta	Rosaceae	N	Rubus trilobus Ser.		NA	OF	Mxt		63
Magnoliophyta	Rosaceae	N	Vauquelinia australis Standl.		NA	OF	Mxt		63
Magnoliophyta	Rubiaceae	N	Borreria remota (Lam.) Bacigalupo & E.L. Cabral	Spermacoce remota Lam.	GUS	RMV	Zap		46(JF102)
Magnoliophyta	Rubiaceae	N	Borreria suaveolens G. Mey	Spermacoce suaveolens (G. Mey.) Kuntze	NA	MCF, TEF, TSF	Zap		32
Magnoliophyta	Rubiaceae	N	Bouvardia longiflora (Cav.) Kunth		NA	OF	Mxt		63
Magnoliophyta	Rubiaceae	N	Bouvardia ternifolia (Cav.) Schltdl.		DS, IPD	OF, PF	Chi, Ixc, Mxt, Zap		46(JF102), 33, 63
Magnoliophyta	Rubiaceae	N	Coccocypselum cordifolium Nees & Mart.		NA	OF, FF, MCF, PF, RMV	Zap		62
Magnoliophyta	Rubiaceae	I	Coccocypselum herbaceum P. Browne ex Aubl.		GUS	MCF, TEF, TSF	Zap		32 .
Magnoliophyta	Rubiaceae	N	Coccocypselum hirsutum Bartl. ex DC:		CBS (GUS), SST	FF, MCF, OF, PF, RMV, TEF	Chi, Mes, Mix, Zap		46(JF102), 62
Magnoliophyta	Rubiaceae	I	Coffea arabica L.		ENM, IPD	MCF, TEF, TSF	Zap	EN / -	32
Magnoliophyta	Rubiaceae	I	Coffea liberica W. Bull ex Hiern		RS	GRS, MCF, OF, PF, TSDF	Mes, Mxt, Tri	LC / -	4
Magnoliophyta	Rubiaceae	N	Crusea calocephala DC.		NA	NA	Mes, Zap		25
Magnoliophyta	Rubiaceae	N	Deppea grandiflora Schultdl.		NA	OF, FF, MCF, PF, RMV	Zap		62
Magnoliophyta	Rubiaceae	N	Diodella sarmentosa (Sw.) Bacigalupo & E,L. Cabral	Hexasepalum sarmentosum (Sw.) Delprete & J.H. Kirkbr.	GUS	PF	Zap		46(JF102)
Magnoliophyta	Rubiaceae	N	Exostema caribaeum (Jacq.) Schult.		DS	NA	Zoq	LC / -	30
Magnoliophyta	Rubiaceae	N	Galium hypocarpium (L.) Endl. ex Griseb.		SST	MCF	Maz, Nah		46(JF102)
Magnoliophyta	Rubiaceae	N	Galium mexicanum Kunth		DS, GUS, PCP	NA	Chi		14, 58
Magnoliophyta	Rubiaceae	I	Gardenia jasminoides J. ellis		RS, NS	GRS, MCF, OF, PF, TEF, TSDF, TSF	Mes, Mxt, Tri, Zap		4, 32
Magnoliophyta	Rubiaceae	N	Genipa americana L.		DS	GRS, MCF, OF, PF, TSDF	Mes, Mxt, Tri		4
Magnoliophyta	Rubiaceae	N	Hamelia patens Jacq.		IP, SST	MCF, OF, PFTDF, TEF, TSDF, TSF, TTF	Chi, Maz, Mix, Zap, Zoq		46(JF102), 20, 22, 57
Magnoliophyta	Rubiaceae	N	Hintonia latiflora (DC.) Bullock		NA	OF	Mxt	LC / -	58, 63
Magnoliophyta	Rubiaceae	I	Morinda citrifolia L.		ENM	NA	Zoq		30, 31
Magnoliophyta	Rubiaceae	N	Nertera granadensis (Mutis ex L. f.) Druce		NA	OF, FF, MCF, PF, RMV	Zap		62
Magnoliophyta	Rubiaceae	N	Psychotria poeppigiana Müll. Arg.	Palicourea tomentosa (Aubl.) Borhidi	NS	TSF	Chi		46(JF102)
Magnoliophyta	Rubiaceae	I	Ptelea trifoliata L.		NA	NA	Ixc	LC / -	33
Magnoliophyta	Rubiaceae	N	Randia capitata DC.		NA	NA	Ixc		33
Magnoliophyta	Rubiaceae	N	Randia echinocarpa Sessé& Moc. ex DC.		DS	NA	NA	LC / -	58
Magnoliophyta	Rubiaceae	N	Rondeletia capitellata Hemsl.	Arachnothryx capitellata (Hemsl.) Borhidi	NA	FF, MCF, OF, PF, RMV	Zap		62
Magnoliophyta	Rubiaceae	N	Sommera arborescens Schlrdl.		NA	FF, MCF, OF, PF, RMV	Zap		62
Magnoliophyta	Rubiaceae	N	Spermacoce tenuior L.		NA	FF, MCF, OF, PF, RMV	Zap		62
Magnoliophyta	Rutaceae	N	Casimiroa edulis La Lave		CS, ENM, NS, NCC	GRS, ODC, OF, PF, RMV, SHR	Cho	LC / -	61
Magnoliophyta	Rutaceae	I	Citrus aurantiifolia (Christm.) Swingle	Citrus x aurantiifolia (Christm.) Swingle	CBS, DS, GUS, RS	MCF, OF, FE, TDF, TEF, TSDF, TSF, TTF	Chi, Maz, Mes, Zap, Zoq		14, 24, 25, 30, 31, 32, 42
Magnoliophyta	Rutaceae	I	Citrus aurantium L.	Citrus x aurantium L.; Citrus reticulata Blanco; Citrus sinensis (L.) Osbeck	DS, ENM, GUS, IPD, NS, PCP, RS, SST	GRS, MCF, ODC, OF, PF, RMV, SHR, TDF, TEF, TSDF, TSF, TTF	Chi, Cho, Maz, Mix, Mes, Zap, Zoq		13, 14, 15, 24, 25, 30, 31, 32, 42, 61
Magnoliophyta	Rutaceae	I	Citrus limetta Risso	Citrus maxima (Burm.) Merr.	RS, NS	MCF, TEF, TSF	Zap		32
Magnoliophyta	Rutaceae	I	Citrus limon (L.) Osbeck	Citrus x limon (L.) Osbeck	CBS (NS), CS, DS, IPD, RS	GRS, MCF, ODC, OF, PF, RMV, SHR, TDF, TEF, TSDF, TSF, TTF	Cho, Cui, Maz, Mix, Zoq		16, 18, 20, 24, 27, 30, 31, 42, 61
Magnoliophyta	Rutaceae	I	Citrus medica L.		DS, IPD, RS	MCF, TEF, TSF	Zap		32
Magnoliophyta	Rutaceae	I	Ruta chalepensis L.		DS, GUS, PCP, RS, NS	GRS, MCF, ODC, OF, PF, RMV, SHR, TSDF	Chi, Cho, Cui, Mes, Mxt, Tri, Zap, Zoq		4, 14, 25, 27, 30, 31, 60, 61, 64
Magnoliophyta	Rutaceae	I	Ruta graveolens L.		CBS, DS, GUS, NS	MCF, TEF, TSF	Mix, Zap, Zoq	LC / -	16, 30, 31, 32
Magnoliophyta	Salicaceae	N	Casearia arborea (Rich.) Urb.		NS	GRS, MCF, OF, PF, TSDF	Mes, Mxt, Tri	LC / -	4
Magnoliophyta	Salicaceae	N	Salix humboldtiana Willd.	Salix chilensis Molina	CS	RMV, SHR	Zap	LC / -	46(JF102)
Magnoliophyta	Santalaceae	N	Phoradendron amplifolium Trel.	Phoradendron carneum Urb.	SST, IPD	MFC, OF, PF, SHR, TDF, TEF	Zap		20
Magnoliophyta	Santalaceae	N	Phoradendron falcatum Eichler		RS	OF	Maz		46(JF102)
Magnoliophyta	Santalaceae	N	Phoradendron galeottii Trel.		NA	OF	Mxt		63
Magnoliophyta	Santalaceae	N	Phoradendron lanceolatum Engelm. ex A. Gray		NA	OF	Mxt		63
Magnoliophyta	Sapindaceae	N	Dodonaea viscosa Jacq.		CBS, MSS	PF, TDF	Chi, Zap		46(JF102), 14, 34
Magnoliophyta	Sapindaceae	N	Sapindus saponaria L.		SST	OF, PF, TDF, TSF	Mes, Mix, Zap, Zoq	LC / -	46(JF102), 34, 60
Magnoliophyta	Sapindaceae	N	Serjania racemosa Schumach.		NA	CT, OF, RMV, TDF	Mes		23
Magnoliophyta	Sapindaceae	N	Serjania triquetra Radlk.		GUS	TDF	Maz, Mxt, Zoq		46(JF102), 30, 31, 58
Magnoliophyta	Sapotaceae	N	Manilkara zapota (L.) P. Royen		CBS	NA	Zoq		30
Magnoliophyta	Sapotaceae	N	Pouteria sapota (Jacq.) H.E. Moore & Stearn		MSS, DS	MCF, OF, PF, TDF, TEF, TSDF, TSF, TTF	Chi, Maz, Mes, Mix, Mxt, Zap, Zoq		46(JF102), 24, 25, 31, 42, 58
Magnoliophyta	Scrophulariaceae	N	Buddleja americana L.		IP, MSS	MCF	Chi, Maz, Mix, Mxt, Zap		46(JF102), 58
Magnoliophyta	Scrophulariaceae	N	Buddleja parviflora Kunth		NA	NA	Mes, Zap	LC / -	25
Magnoliophyta	Scrophulariaceae	N	Capraria biflora L.		CBS, DS	MFC, OF, PF, SHR, TDF, TEF	Zap		20, 58
Magnoliophyta	Simaroubaceae	N	Castela tortuosa Liebm.		NA	CT, OF, RMV, TDF	Mes		23
Magnoliophyta	Siparunaceae	N	Siparuna gesnerioides (Kunth) A. DC.	Siparuna austromexicana Lorence	IP, IPD	FF, MCF, OF, PF, RMV, TEF	Chi, Mes, Mix, Zap	LC / -	46(JF102), 62
Magnoliophyta	Siparunaceae	N	Siparuna thecaphora (Poepp. & Endl.) A. DC.	Siparuna andina (Tul.) A. DC.	CBS, IP, IPD	FF, MCF, OF, PF, RMV, SHR, TDF, TEF, TSF	Chi, Mes, Mix, Zap, Zoq	LC / -	46(JF102), 15, 18, 20, 31, 62
Magnoliophyta	Smilacaceae	N	Smilax glauca Walter		NA	OF, FF, MCF, PF, RMV	Zap		62
Magnoliophyta	Smilacaceae	I	Smilax lanceolata L.	Smilax laurifolia L.	DS	NA	Mix		16, 58
Magnoliophyta	Smilacaceae	N	Smilax mollis Humb. & Bonpl. ex Willd.		DS	MCF, OF, PF, TEF	Chi		13
Magnoliophyta	Solanaceae	I	Brugmansia candida Pers.	Brugmansia x candida Pers.	CBS, NS, SST	GRS, MCF, OF, PF, TEF, TSDF, TSF	Mes, Mxt, Tri, Zap, Zoq		4, 25, 31, 32, 60
Magnoliophyta	Solanaceae	I	Brugmansia suaveolens (Humb. & Bonpl. ex Willd.) Sweet		SST	MFC, OF, PF, SHR, TDF, TEF	Zap	EW	20
Magnoliophyta	Solanaceae	N	Calibrachoa parviflora (Juss.) D'Arcy		DS	NA	NA		58
Magnoliophyta	Solanaceae	N	Capsicum annuum L.	Capsicum frutescens L.	DS	NA	Mix	LC / -	18, 58
Magnoliophyta	Solanaceae	I	Capsicum baccatum L.		CBS, IPD, NS	MFC, OF, PF, SHR, TDF, TEF	Zap		20
Magnoliophyta	Solanaceae	N	Cestrum dumetorum Schltdl.		DS, RS, SST	PF, TDF	Mes, Zap		25, 34, 58, 60
Magnoliophyta	Solanaceae	N	Cestrum hartwegii var. pubescens N.E. Br.	Cestrum hartwegii Dunal; Cestrum fasciculatum (Schltdl.) Miers	IPD	MCF, OF, PF, TEF	Chi		13
Magnoliophyta	Solanaceae	N	Cestrum nitidum M. Martens & Galeotti		NA	OF	Mxt	EN / -	63
Magnoliophyta	Solanaceae	N	Cestrum nocturnum L.		ENM, GUS, IP, IPD	MCF, OF, PF, TDF, TEF, TSDF, TSF, TTF	Cui, Maz, Mes, Mix, Zap	LC / -	46(JF102), 24, 25, 32, 42, 58
Magnoliophyta	Solanaceae	N	Datura innoxia Mill.		IPD, MSS, NS	PF, TDF	Mix, Zap		15, 34
Magnoliophyta	Solanaceae	N	Datura stramonium L.		CBS, IP, MSS, SST	MCF, OF, PF, RMV, SHR, TDF, TEF	Zap		46(JF102), 20, 34
Magnoliophyta	Solanaceae	N	Jaltomata procumbens (Cav.) J.L. Gentry		NA	NA	Ixc		33
Magnoliophyta	Solanaceae	N	Lycianthes ciliolata (M. Martens & Galeotti) Bitter		NA	NA	Ixc		33
Magnoliophyta	Solanaceae	I	Lycopersicon esculentum Mill.	Solanum lycopersicum L.	RS, NS	MCF, OF, PF, TDF, TEF, TSDF,TSF, TTF	Maz, Zap		24, 32, 42
Magnoliophyta	Solanaceae	I	Nicotiana glauca Graham		IPD	PF, TDF	Ixc, Zap		33, 34
Magnoliophyta	Solanaceae	I	Nicotiana tabacum L.		CBS, DS	OF, PF, TSDF, TSF	Maz, Mes, Zap, Zoq		46(JF102), 24, 25, 31, 42
Magnoliophyta	Solanaceae	N	Physalis coztomatl Moc. & Sessé ex Dunal		DS	NA	NA	LC / -	58
Magnoliophyta	Solanaceae	N	Physalis ixocarpa Brot. ex Hornem.		RS	GRS, MCF, OF, PF, TSDF	Mes, Mxt, Tri	LC / -	4
Magnoliophyta	Solanaceae	N	Physalis lagascae Roem. & Schult.		DS	NA	NA	LC / -	58
Magnoliophyta	Solanaceae	N	Physalis philadelphica Lam.		NA	CT, OF, RMV, TDF	Ixc, Mes	LC / -	23, 33
Magnoliophyta	Solanaceae	N	Solandra nitida Zuccagni	Solandra maxima (Sessé & Moc.) P.S. Green	NS	MCF, OF, PF, TEF	Chi		13
Magnoliophyta	Solanaceae	N	Solanum acerifolium Humb. & Bonpl. ex Dunal		GUS, SST	NA	Zoq		30
Magnoliophyta	Solanaceae	N	Solanum americanum Mill.		IP, RS	GRS, MCF, OF, PF, RMV, TSDF, TEF, TSF	Chi, Cui, Maz, Mes, Mix, Mxt, Tri, Zap, Zoq		46(JF102), 4, 25, 31
Magnoliophyta	Solanaceae	I	Solanum argentinum Bitter & Lillo		NA	OF	Mxt		63
Magnoliophyta	Solanaceae	N	Solanum candidum Lindl.		DS, SST	GRS, MCF, OF, PF, TSDF	Mes, Mxt, Tri		4
Magnoliophyta	Solanaceae	N	Solanum chrysotrichum Schltdl.		MSS, IPD	PF, RMV	Mix, Zap		46(JF102)
Magnoliophyta	Solanaceae	I	Solanum diflorum Vell.	Solanum pseudocapsicum L.	IPD, SST	MCF, OF, PF, SHR, TDF, TEF	Mix, Zap		20, 22
Magnoliophyta	Solanaceae	N	Solanum erianthum D. Don		NA	NA	Ixc		33
Magnoliophyta	Solanaceae	N	Solanum lanceolatum Cav.	Solanum amictum Moric. ex Dunal	CBS, DS, PCP	MCF, OF	Cho, Ixc, Maz, Mix Mxt, Zap, Zoq	LC / -	46(JF102), 22, 30, 33, 61, 63
Magnoliophyta	Solanaceae	N	Solanum nigrescens M. Martens & Galeotti		MSS, NS, SST	MCF, OF, PF, TDF, TEF, TSF	Chi, Maz, Mix, Zap		46(JF102), 32
Magnoliophyta	Solanaceae	I	Solanum nigrum L.		DS, SST	PF, TDF	Zap		34
Magnoliophyta	Solanaceae	N	Solanum nudum Humb. & Bonpl. ex Dunal		NA	NA	Mes, Zap	LC / -	25
Magnoliophyta	Solanaceae	N	Solanum rostratum Dunal		CBS, ENM, DS, MSS	MCF, PF, TDF, TEF, TSF	Ixc, Zap		32, 33, 34, 58
Magnoliophyta	Solanaceae	N	Solanum rude-pannum Dunal		CBS (NS), MSS	MCF, PF, TDF, TSF	Cui, Ixc, Maz, Zap Zoq	LC / -	46(JF102), 33, 34
Magnoliophyta	Solanaceae	I	Solanum schlechtendalianum Walp.		NS	FF, MCF, OF, PF, RMV	Mix, Zap	LC / -	15, 62
Magnoliophyta	Solanaceae	N	Solanum torvum Sw.	Solanum stramoniifolium Jacq	DS, GUS, MSS, SST, CBS, NS	MCF, OF, PF, TDF, TEF, SHR	Mix, Zap, Zoq		15, 20, 31, 58
Magnoliophyta	Solanaceae	N	Solanum tuerckheimii Greenm.		NA	NA	Mes, Zap		25
Magnoliophyta	Styracaceae	N	Styrax argenteus C. Presl		GUS	NA	Chi	LC / -	14
Magnoliophyta	Tropaeolaceae	I	Tropaeolum majus L.		CBS, GUS, MSS	GRS, MCF, ODC, OF, PF, RMV, SHR	Cho, Cui, Ixc		27, 33, 61
Magnoliophyta	Urticaceae	N	Boehmeria caudata Sw.		CBS	MCF, TEF, TSF	Zap	LC / -	32
Magnoliophyta	Urticaceae	N	Cecropia obtusifolia Bertol.		CS, ENM, MSS, IPD, SST	MCF, OF, PF, TDF, TEF, TSDF, TSF, TTF	Chi, Cui, Maz, Mes, Mix, Zap, Zoq	LC / -	46(JF102), 15, 24, 25, 30, 31, 32, 42
Magnoliophyta	Urticaceae	N	Cecropia peltata L.		ENM, GUS, MSS, SST	NA	Zoq	LC	30, 31, 57
Magnoliophyta	Urticaceae	N	Myriocarpa bifurca Liebm.		SST	NA	Zoq		31
Magnoliophyta	Urticaceae	N	Myriocarpa longipes Liebm.		NA	NA	Mes, Zap		25
Magnoliophyta	Urticaceae	N	Parietaria pensylvanica Muhl. ex Willd.		DS, GUS, IP	GRS, MCF, ODC, OF. PF, RMV, SHR, TEF, TSF	Cho, Ixc, Zap		32, 33, 61
Magnoliophyta	Urticaceae	N	Pilea microphylla (L.) Liebm.		CBS, SST	MCF, OF, PF. TDF, TEF, TSDF, TSF, TTF	Chi, Maz, Mix, Zap		46(JF102), 24, 32, 42
Magnoliophyta	Urticaceae	N	Pilea pansamalana Donn. Sm.		MSS	TEF	Chi		46(JF102)
Magnoliophyta	Urticaceae	N	Pilea pubescens Liebm.		ENM, NCC, SST	MCF, TEF, TSF	Zap		32
Magnoliophyta	Urticaceae	N	Urera baccifera (L.) Gaudich. ex Wedd.		NA	OF, PF	Zap	LC	64
Magnoliophyta	Urticaceae	N	Urera caracasana (Jacq.) Gaudich. ex Griseb.		NA	NA	Ixc	LC / -	33
Magnoliophyta	Urticaceae	N	Urtica chamaedryoides Pursh		MSS	MCF, PF	Cui		27
Magnoliophyta	Verbenaceae	N	Glandularia elegans (Kunth) Umber	Verbena elegans Kunth	NA	NA	Ixc		33
Magnoliophyta	Verbenaceae	N	Lantana achyranthifolia Desf.		DS	GRS, MCF, OF, PF, TSDF	Ixc, Mes, Mxt, Tri		4, 33, 58
Magnoliophyta	Verbenaceae	N	Lantana camara L.		DS, GUS, IPD	CF, OF, PF, RMV, TDF TSF	Chi, Cui, Ixc, Maz, Mes, Mix, Mxt, Nah, Pop, Zap, Zoq		46(JF102), 23, 31, 33, 34, 57, 58
Magnoliophyta	Verbenaceae	N	Lantana horrida Kunth		NA	OF	Mxt		63
Magnoliophyta	Verbenaceae	I	Lantana montevidensis (Spreng.) Briq.		CBS (MBD), DS	GRS, MCF, OF, PF, TSDF	Mes, Mxt, Tri		4
Magnoliophyta	Verbenaceae	N	Lantana velutina M. Martens & Galeotti		DS	PF, TDF	Ixc, Maz, Mxt, Zap		46(JF102), 33, 34
Magnoliophyta	Verbenaceae	N	Lippia alba (Mill.) N.E. Br. ex Britton & P. Wilson		CBS, DS, GUS, NS, PCP, RS	GRS, MCF, OF, PF, TDF, TSDF, TEF, TSF, TTF	Chi, Maz, Mes, Mix, Mxt, Tri, Zap		4, 14, 16, 24, 25, 32, 42, 58
Magnoliophyta	Verbenaceae	I	Lippia citriodora (Paláu) Kunth	Aloysia citrodora Paláu	NA	OF, PF	Mes, Zap		25, 64
Magnoliophyta	Verbenaceae	N	Lippia dulcis Trevir.	Phyla scaberrima Trevir	DS, IP, RS	GRS, MCF, OF, PF, TSDF	Mes, Mix, Mxt, Tri, Zap, Zoq		4, 18, 25, 31, 34
Magnoliophyta	Verbenaceae	N	Lippia nodiflora (L.) Michx.	Phyla nodiflora (L.) Greene	RS, IPD	MFC, OF, PF, SHR, TDF, TEF	Zap	LC / -	20
Magnoliophyta	Verbenaceae	N	Lippia oaxacana B.R. Rob. & Greenm.		NA	NA	Ixc		33
Magnoliophyta	Verbenaceae	N	Lippia origanoides Kunth	Lippia berlandieri Schauer; Lippia graveolens Kunth	DS	CT, OF, PF, RMV, TDF,	Chi, Cui, Ixc, Maz, Mes, Mxt, Nah, Pop Zap		46(JF102), 23, 33, 34, 58
Magnoliophyta	Verbenaceae	N	Lippia umbellata Cav.		CBS	OF, RMV, TSF	Mix, Zap		46(JF102)
Magnoliophyta	Verbenaceae	N	Stachytarpheta incana var. angustibracteata Moldenke	Stachytarpheta frantzii Pol.	DS	MCF, OF, PF, TEF	Chi		13
Magnoliophyta	Verbenaceae	N	Stachytarpheta jamaicensis (L.) Vahl		DS	NA	NA		58
Magnoliophyta	Verbenaceae	N	Verbena carolina L.		CBS (MBD), DS, IPD, SST	GRS, MCF, OF, PF, RMV, TSDF, TSF	Cui, Maz, Mes, Mxt, Tri, Zap, Zoq		46(JF102), 4, 27, 31
Magnoliophyta	Verbenaceae	N	Verbena litoralis Kunth		DS	MCF, OF, TEF, TSF	Chi, Maz, Mix, Zap, Zoq		46(JF102), 31, 32, 58
Magnoliophyta	Viburnaceae	N	Sambucus canadensis L.	Sambucus nigra subsp. canadensis (L.) Bolli	CBS, GUS, RS	GRS, MCF, OF, PF, TEF, TSDF, TSF	Maz, Mes, Mix, Mxt, Nah, Tri, Zap, Zoq		46(JF102), 4, 25, 30, 31, 32
Magnoliophyta	Viburnaceae	N	Sambucus mexicana C.Presl ex DC.		CBS, GUS, RS, NS, IPD	MCF, OF, PF, SGR, TDF, TEF	Chi, Mix, Zoq, Zap		13, 14, 15, 20, 31
Magnoliophyta	Viburnaceae	I	Sambucus nigra L.		CBS, IPD, MSS, NS, RS, SST	MCF, OF, MCF	Cui, Maz, Mix, Nah	LC / -	46(JF102), 27
Magnoliophyta	Viburnaceae	I	Sambucus pubens Michx.	Sambucus racemosa subsp. pubens (Michx.) Hultén	RS	GRS, MCF, OF, PF, TSDF	Mes, Mxt, Tri		4
Magnoliophyta	Viburnaceae	I	Sambucus racemosa L.		RS	GRS, MCF, OF, PF, TSDF	Mes, Mxt, Tri	LC / -	4
Magnoliophyta	Violaceae	N	Hybanthus brevis (Dowell) Standl.	Pombalia brevis (Dowell) Paula-Souza	GUS	NA	Chi		14
Magnoliophyta	Violaceae	I	Viola odorata L.		NA	OF, PF	Zap	LC	64
Magnoliophyta	Vitaceae	N	Cissus biformifolia Standl.		NA	NA	Mes, Zap		25
Magnoliophyta	Vitaceae	N	Cissus sicyoides L.	Cissus verticillata (L.) Nicolson & C.E. Jarvis	CBS, DS, NS	MFC, OF, PF, SHR, TEF, TDF	Zap		20
Magnoliophyta	Vitaceae	N	Vitis acapulcensis Kunth	Ampelocissus acapulcensis (Kunth) Planch.	NS	MCF, OF, PF, TEF	Chi		13
Magnoliophyta	Vitaceae	N	Vitis bourgaeana Planch.		IPD, PCP	TEF, TSF	Chi, Maz, Mix, Zoq		46(JF102)
Magnoliophyta	Vitaceae	N	Vitis popenoei J.L. Fennell		NS	MCF	Mix		46(JF102)
Magnoliophyta	Vitaceae	N	Vitis tiliifolia Humb. & Bonpl. ex Schult.		NS, RS	MCF, PF, TSF	Cui, Mes, Mix, Zap, Zoq		46(JF102), 25, 31
Magnoliophyta	Winteraceae	I	Drimys granadensis L. f.		IPD, MSS	FF, MCF, OF, PF, RMV	Maz, Mxt, Zap		46(JF102), 62
Magnoliophyta	Zingiberaceae	N	Renealmia mexicana Klotzsch ex Petersen		IPD	MCF	Mix, Zap		46(JF102)
Magnoliophyta	Zingiberaceae	I	Zingiber officinale Roscoe	Amomum zingiber L.	DS, MSS, CBS	GRS, MCF, OF, PF, TDF TEF, TTF, TSDF, TSF	Maz, Mes, Mxt, Tri, Zap		4, 20, 42
Magnoliophyta	Zygophyllaceae	N	Guaiacum coulteri A. Gray		DS	NA	Mes, Zap	- / A	25, 58
Magnoliophyta	Zygophyllaceae	I	Tribulus cistoides L.		DS, PCP	PF-TDF	Zap		46(JF102), 34

## Sheet: Only genus
Division	Family	Genus	Ailment categories	Reference
Coniferophyta	Pinaceae	Pinus *	GUS	14
Pteridophyta	Dryopteridaceae	Elaphoglossum *	DS	27
Pteridophyta	Equisetaceae	Equisetum *	DS, GUS	20, 25, 27, 30
Pteridophyta	Polypodiaceae	Polypodium *	DS	27
Magnoliophyta	Acanthaceae	Ruellia *	GUS	27
Magnoliophyta	Anarcadiaceae	Spondias *	NA	25
Magnoliophyta	Annonaceae	Cymbopetalum*	MSS	20
Magnoliophyta	Apiaceae	Eryngium	MSS	34
Magnoliophyta	Apiaceae	Eryngium *	NA	25
Magnoliophyta	Araceae	Philodendron *	NA	25
Magnoliophyta	Araceae	Syngonium *	NA	25
Magnoliophyta	Araceae	Xanthosoma *	NA	25
Magnoliophyta	Aristolochiaceae	Aristolochia *	CBS, GUS	20, 25
Magnoliophyta	Asclepiadaceae	Gonolobus *	NA	25
Magnoliophyta	Asteraceae	Acourtia	SST	34
Magnoliophyta	Asteraceae	Ageratina *	NA	7, 25, 33
Magnoliophyta	Asteraceae	Artemisa *	NA	60
Magnoliophyta	Asteraceae	Artemisia *	DS	24, 42
Magnoliophyta	Asteraceae	Bidens *	NA	25
Magnoliophyta	Asteraceae	Eupatorium *	CBS, MSS	25, 27, 32
Magnoliophyta	Asteraceae	Gnaphalium *	RS	7, 25, 32, 33
Magnoliophyta	Asteraceae	Helianthus *	NA	25
Magnoliophyta	Asteraceae	Mikania *	NA	25
Magnoliophyta	Asteraceae	Montanoa *	NA	25
Magnoliophyta	Asteraceae	Neurolaena *	NA	25
Magnoliophyta	Asteraceae	Perymenium *	NA	7, 33
Magnoliophyta	Asteraceae	Stevia *	NA	7, 33
Magnoliophyta	Athyriaceae	Athyrium *	NA	27
Magnoliophyta	Begoniaceae	Begonia *	GUS	14
Magnoliophyta	Berberidaceae	Berberis *	NA	25
Magnoliophyta	Brassicaceae	Brassica*	DS, CBS, GUS	20
Magnoliophyta	Burseraceae	Bursera	SST	34
Magnoliophyta	Burseraceae	Bursera *	NA	23
Magnoliophyta	Cactaceae	Nopalea *	ENM	30, 31
Magnoliophyta	Cactaceae	Opuntia *	ENM	31
Magnoliophyta	Chrysobalanaceae	Couepia *	NA	25
Magnoliophyta	Cladoniaceae	Cladonia *	CBS	32
Magnoliophyta	Commelinaceae	Commelina *	NA	25
Magnoliophyta	Crassulaceae	Bryophyllum *	NA	25
Magnoliophyta	Cucurbitaceae	Cucurbita *	DS, IPD	31
Magnoliophyta	Cyatheaceae	Cyathea *	CS, GUS	31
Magnoliophyta	Dioscoreaceae	Dioscorea *	NA	25
Magnoliophyta	Euphorbiaceae	Euphorbia *	NA	25
Magnoliophyta	Fabaceae	Acacia *	NA	25
Magnoliophyta	Fabaceae	Dalea *	NA	25
Magnoliophyta	Fabaceae	Desmodium *	NA	63
Magnoliophyta	Fabaceae	Erythrina *	CBS	20, 25
Magnoliophyta	Fabaceae	Leucaena *	NA	25
Magnoliophyta	Fabaceae	Machaerium *	NA	25
Magnoliophyta	Fabaceae	Phaseolus *	PCP	14
Magnoliophyta	Fabaceae	Senna *	NA	25
Magnoliophyta	Fabaceae	Trifolium *	NA	7, 33
Magnoliophyta	Lamiaceae	Clinopodium *	NA	27
Magnoliophyta	Lamiaceae	Hyptis *	NA	7, 33
Magnoliophyta	Lamiaceae	Mentha *	NS, RS	24, 42
Magnoliophyta	Lamiaceae	Ocimum *	CBS, DS	30
Magnoliophyta	Lamiaceae	Salvia *	DS, ENM	7, 25, 33, 34
Magnoliophyta	Lamiaceae	Satureja *	NA	27
Magnoliophyta	Lobeliaceae	Lobelia *	DS	27
Magnoliophyta	Lythraceae	Cuphea *	NA	33 7
Magnoliophyta	Melastomataceae	Tibouchina *	NA	25
Magnoliophyta	Myrtaceae	Eucalyptus *	RS, CBS	20, 31
Magnoliophyta	Oleaceae	Fraxinus *	ENM	4
Magnoliophyta	Papaveraceae	Bocconia *	NA	27
Magnoliophyta	Passifloraceae	Passiflora *	CBS, DS	27, 32
Magnoliophyta	Pentaphylacaceae	Ternstroemia *	NS	31
Magnoliophyta	Phytolaccaceae	Phytolacca *	ENM	57
Magnoliophyta	Piperaceae	Peperomia *	NA	62
Magnoliophyta	Piperaceae	Piper	SST	34
Magnoliophyta	Poaceae	Sporobolus *	CBS	27
Magnoliophyta	Polygonaceae	Rumex *	NA	25
Magnoliophyta	Proteaceae	Roupala *	NA	25
Magnoliophyta	Rhamnaceae	Rhamus *	NA	63
Magnoliophyta	Rosaceae	Crataegus *	RS	61
Magnoliophyta	Rubiaceae	Galium *	NA	33 7
Magnoliophyta	Rutaceae	Citrus*	RS	20
Magnoliophyta	Rutaceae	Zanthoxylum *	NA	33 7
Magnoliophyta	Salicaceae	Salix *	IPD	20
Magnoliophyta	Santalaceae	Phoradendron *	NA	33 7
Magnoliophyta	Sapotaceae	Chrysophyllum *	NA	25
Magnoliophyta	Solanaceae	Capsicum *	NA	33 7
Magnoliophyta	Urticaceae	Urera *	MSS	32
Magnoliophyta	Urticaceae	Urtica *	DS	27
Magnoliophyta	Vitaceae	Ampelocissus *	GUS	32
Magnoliophyta	Vitaceae	Cissus *	NA	33 7

## Sheet: Acronyms
Ailment categories	Acronym	Reference
Culture-bound syndromes	CBS	Pérez-Nicolás et al., 2017
Circulatory system	CS	WHO, 2010
Digestive system	DS	WHO, 2010
Endocrine, nutritional, and metabolic diseases	ENM	WHO, 2010
Genitourinary system	GUS	WHO, 2010
Injuries, poisoning, and certain other consequences of external causes	IP	WHO, 2010
Infectious and parasitic diseases	IPD	WHO, 2010
Mental and behavioural disorders	MBD	WHO, 2010
Musculoskeletal system	MSS	WHO, 2010
Nervous system	NS	WHO, 2010
Pregnancy, childbirth, and the puerperium	PCP	WHO, 2010
Respiratory system	RS	WHO, 2010
Skin and subcutaneous tissue disorders	SST	WHO, 2010
Neoplasms, carcinoma, cancer	NCC	WHO, 2010
Not available	NA
Origin	Acronym
Native	N
Introduced	I
Ethnic groups	Acronym
Chinantec	Chi
Chocholtec	Cho
Cuicatec	Cui
Ixcatec	Ixc
Mazatec	Maz
Mestizo	Mes
Mixe	Mix
Mixtec	Mxt
Nahua	Nah
Popolaca	Pop
Triquis	Tri
Zapotec	Zap
Zoque	Zoq
Not available	NA
Vegetation-type	Acronym
Halophyte vegetation	HV
Fir forest	FF
Juniper forest	JF
River-margin vegetation	RMV
Montane cloud forest	MCF
Cardonal and tetechera	CT
Oak-dominated chaparral	ODC
Oak forest	OF
Shrubland	SHR
Grassland	GRS
Pine forest	PF
Tropical semi-deciduous forest	TSDF
Tropical semi-evergreen forest	TSF
Tropical evergreen forest	TEF
Tropical deciduous forest	TDF
Tropical thorn forest	TTF
Swamp-reed vegetation	SRV
Submersed aquatic vegetation	SAV
Ecotone	ECT
Not available	NA
Risk categories	Acronym	Organization / Ministry
Last conciern	LC	International Union for Conservation of Nature (IUCN)
Near threatened	NT	IUCN
Vulnerable	VU	IUCN
Endangered	EN	IUCN
Critically endangered	CR	IUCN
Extinct in the wild	EW	IUCN
Subject to special protection	Pr	Secretaría de Medio Ambiente y Recursos Naturales (SEMARNAT)
Threatened	A	SEMARNAT
In danger of extinction	P	SEMARNAT
